# Supplementary material for: Discovery of 42 genome-wide significant loci associated with dyslexia
Source: Nat Genet. 2022 Oct 20;54(11):1621–9. doi: 10.1038/s41588-022-01192-y (PMC9649434; doi:10.1038/s41588-022-01192-y)
Supplement: Supplementary file 4 — Supplementary Tables 1–27. [file 41588_2022_1192_MOESM4_ESM.xlsx]

## Sheet: Supplementary Table 1
Supplementary Table 1
Genome-Wide Significant (p < 5x10-8) and Suggestive (p < 1x10-6) Index Variants in the GWAS of Self-Reported Dyslexia Diagnosis from 23andMe.
Note. The 95% credible set of potentially causal variants and their location is given for significant variants (bold text). Sample size is 51,800 cases and 1,087,070 controls. Multi-allelic effect alleles represent insertions.
a[x] indicates the SNP is located within gene x; x-[]-y indicates the SNP is located in the intergenic region between gene x and gene y, and the number of dashes in the intergenic region represents the genomic distance as follows: no dash < 1,000 bp; - < 10,000 bp; -- < 100,000 bp, --- < 1,000,000 bp; ---- >10,000,000 bp.
*Frequency from genotyped data (all others are imputed).
Cytoband	Position	SNP	Non-effect allele	Effect allele	Effect allele frequency	p	OR	95% CI	Gene contexta	N SNPs in credible set	Start-stop positions of credible set	GWAS significant cognitive traits
chr3q22.3	135783166	rs13082684	A	G	0.76004	1e-16	0.935	[0.921,0.950]	[PPP2R3A]	194	135625498:136752590
chr20q13.13	47652530	rs11393101	G	GA	0.30953	2.2e-16	0.939	[0.924,0.953]	[ARFGEF2]	101	47531817:47815227	General Cognitive Ability
chr17q12	34915044	rs34349354	C	CAG	0.43542	8.2e-15	0.947	[0.934,0.960]	[GGNBP2]	85	34838302:34961772	General Cognitive Ability
chr9q34.11	131923530	rs9696811	C	T	0.30897	1e-14	0.943	[0.928,0.957]	PTPA--[]--IER5L	153	131841259:131950030
chr20q11.21	31359574	rs4911257	C	T	0.61361	7.5e-14	0.948	[0.935,0.961]	[DNMT3B]	154	31093514:31394632
chr11q23.1	111634571	rs138127836	A	ACT	0.3535	1.7e-13	0.947	[0.933,0.961]	[PPP2R1B]	64	111607051:111973023
chr17q12	37770005	rs12453682	C	T	0.68389	2.9e-12	1.056	[1.040,1.073]	NEUROD2-[]--PPP1R1B	285	37390872:37822311	Educational Attainment
chr2q33.1	198492316	rs72916919	G	T	0.49151	4.1e-12	0.953	[0.939,0.966]	[RFTN2]	201	198492316:198954774
chr11p14.1	30195757	rs676217	G	T	0.62527	1.1e-11	0.952	[0.938,0.965]	KCNA4---[]--FSHB	96	30166096:30418246
chr1p32.1	60505783	rs12737449	C	G	0.853	1.4e-11	1.07	[1.049,1.092]	[C1orf87]	32	60467160:60593666
chr4q31.3	152535271	rs4696277	C	T	0.50792	4.8e-11	0.955	[0.942,0.968]	[FAM160A1]	134	152256290:152720703	General Cognitive Ability, Highest Math Class Taken, Educational Attainment, Self-reported Math Ability
chr10q24.2	99861312	rs10786387	C	G	0.31843	1.1e-10	0.953	[0.939,0.967]	CRTAC1--[]--R3HCC1L	27	99772190:100027987
chr12q24.12	111865049	rs7310615	C	G	0.50433	1.1e-10	1.047	[1.032,1.061]	[SH2B3]	12	111708458:112880635	Reaction Time
chr5q34	165487589	rs41012	A	C	0.25275	1.3e-10	0.95	[0.935,0.965]	[]	48	165373340:165510163	General Cognitive Ability
chr7q22.3	106955604	rs3839821	C	CT	0.71591	2.8e-10	0.952	[0.938,0.967]	[COG5]	280	106810997:107074323	General Cognitive Ability
chr3p12.1	85653460	rs10511073	A	G	0.6335	4.6e-10	0.956	[0.943,0.970]	[]---CADM2	532	85434260:85683600
chr1q21.3	154878911	rs4845687	A	G	0.43774	1.1e-09	0.958	[0.945,0.971]	KCNN3--[]--PMVK	61	154837796:154919565
chr3p24.3	17360928	rs373178590	G	GT	0.4911	1.3e-09	0.956	[0.943,0.970]	[TBC1D5]	325	17220717:17648763
chr3p13	69844663	rs13097431	C	G	0.5792	1.3e-09	1.044	[1.029,1.058]	[MITF]	90	69792011:69903734
chr2p22.1	41653824	rs906549	C	T	0.64361	1.4e-09	1.045	[1.030,1.060]	SLC8A1---[]---C2orf91	323	41538744:41805607	General Cognitive Ability
chr1p13.3	110042079	rs2091329	A	G	0.2943	1.9e-09	0.955	[0.941,0.969]	CYB561D1-[]-AMIGO1	176	109844532:110048527	General Cognitive Ability
chr2q22.3	147842671	rs497418	A	C	0.61785	3e-09	0.959	[0.946,0.972]	[]---ACVR2A	40	147841802:147897358
chr3p21.31	50202231	rs2624839	C	T	0.57867	3.1e-09	0.959	[0.946,0.972]	[SEMA3F]	50	49735746:50209053	General Cognitive Ability, Highest Math Class Taken, Educational Attainment, Self-reported Math Ability
chrXq27.3	145032085	rs5904158	G	GTA	0.65068	3.3e-09	1.037	[1.025,1.050]	TMEM257---[]---CXorf51B	96	145013585:145182542
chr10q24.33	105063897	rs34732054	C	CT	0.43072	3.7e-09	0.957	[0.943,0.971]	[PCGF6]	128	104973061:105176914
chr3q26.33	180125750	rs7625418	A	C	0.20872	4.3e-09	1.056	[1.037,1.075]	PEX5L---[]---TTC14	71	180105720:180325754
chr2q33.1	200291535	rs6435017	C	T	0.42506	4.9e-09	0.96	[0.946,0.973]	[SATB2]	331	199712154:200513620	Highest Math Class Taken
chr17q23.3	61471046	rs72841395	C	T	0.23247	5.4e-09	0.953	[0.937,0.968]	[TANC2]	170	61044550:61543178
chr13q12.13	27098498	rs375018025	C	CA	0.57497	5.6e-09	1.044	[1.029,1.059]	CDK8---[]--WASF3	41	27087872:27124360
chr14q32.2	99735861	rs35131341	C	CG	0.3942	6e-09	1.043	[1.029,1.058]	[BCL11B]	10	99733954:99751267	General Cognitive Ability
chr5q35.1	170813048	rs59261790	C	CA	0.35887	7.2e-09	0.957	[0.943,0.972]	TLX3--[]-NPM1	92	170801388:170846151	Highest Math Class Taken
chr9p22.3	15609961	rs3122702	G	T	0.49903	8.3e-09	1.041	[1.027,1.055]	[CCDC171]	492	15538323:15975380
chr2q12.1	103432969	rs367982014	C	CAAT	0.28623	1.8e-08	1.045	[1.029,1.061]	[TMEM182]	72	103340015:103546444
chr12q24.31	121069201	rs4767921	A	G	0.64333	2.1e-08	1.042	[1.027,1.057]	POP5--[]-CABP1	39	121004565:121261713	Educational attainment, Highest math class taken
chr5q33.3	155858266	rs867009	A	G	0.3552	2.3e-08	1.041	[1.027,1.056]	[SGCD]	74	155689909:155895352
chr19q13.2	39832026	rs60963584	A	AC	0.11215	2.7e-08	0.939	[0.918,0.960]	GMFG-[]-SAMD4B	22	39794650:39878006
chr2p23.2	28341375	rs1969131	C	T	0.16793	3e-08	1.053	[1.034,1.072]	[BABAM2]	258	28147541:28539519
chr7q11.22	71718530	rs77059784	A	G	0.96841	3e-08	1.123	[1.077,1.171]	[CALN1]	98	71477867:71871613
chr7p14.1	39306840	rs62453457	A	G	0.47823	3.3e-08	1.039	[1.025,1.053]	[POU6F2]	77	39299927:39409448
chr6p22.3	17009590	rs2876430	C	T	0.3426	3.7e-08	1.041	[1.027,1.057]	ATXN1---[]--STMND1	46	16937808:17031611
chr1q41	216874478	rs35570426	T	TG	0.1629	4.1e-08	1.053	[1.034,1.072]	[ESRRG]	60	216714461:216925514	General Cognitive Ability
chr7q11.22	69064637	rs3735260	A	G	0.07535	4.7e-08	1.075	[1.047,1.103]	[AUTS2]	156	68897139:69259926
chr8p12	33863561	rs79445414	C	T	0.95816	5e-08	0.91	[0.880,0.941]	DUSP26---[]
chr7q22.3	104597669	rs7807853	A	T	0.39329	5.3e-08	1.039	[1.025,1.054]	LHFPL3--[]--KMT2E
chr9q21.2	80406961	rs10869969	A	C	0.76223	5.8e-08	1.046	[1.029,1.063]	[GNAQ]
chr3q28	188474832	rs9832630	C	T	0.27654	6e-08	0.955	[0.940,0.971]	[LPP]
chr3p24.3	20430799	rs17805117	C	T	0.92375	6.2e-08	1.075	[1.047,1.103]	SGO1---[]
chr16p12.1	26172700	rs8057487	A	T	0.50448	9.6e-08	1.038	[1.024,1.052]	HS3ST4--[]---C16orf82
chr1q25.1	173959159	rs117256995	C	T	0.16085	9.7e-08	0.949	[0.931,0.968]	[RC3H1]
chr16p13.3	6562284	rs565248640	C	CAAAAAAAAAA	0.39328	1e-07	0.959	[0.945,0.974]	[RBFOX1]
chr5q23.2	123647491	rs2591374	A	T	0.62382	1e-07	1.039	[1.025,1.054]	CSNK1G3---[]---ZNF608
chr19q13.33	50151686	rs7508601	A	T	0.60321	1.1e-07	0.962	[0.949,0.976]	[SCAF1]
chr18q21.1	44820672	rs16950864	C	G	0.42909	1.1e-07	0.963	[0.950,0.977]	SKOR2--[]---SMAD2
chr13q14.2	50040593	rs7328782	G	T	0.28733	1.1e-07	1.041	[1.026,1.057]	[SETDB2]
chr3p12.1	84274467	rs75197892	A	G	0.90078	1.1e-07	1.065	[1.041,1.091]	[]
chr2p22.2	37267901	rs2287108	A	T	0.54316	1.3e-07	0.964	[0.951,0.977]	[HEATR5B]
chr9q22.31	96301284	rs142352504	G	GT	0.40912	1.4e-07	1.039	[1.024,1.054]	[FAM120A]
chr22q13.33	50607268	rs5771202	C	T	0.44457	1.5e-07	0.963	[0.950,0.977]	MOV10L1-[]-PANX2
chr2q32.3	194155528	rs719166	A	G	0.18112	1.5e-07	1.049	[1.031,1.068]	[]
chr2q32.3	195215435	rs115653413	C	T	0.06195	1.6e-07	1.081	[1.050,1.112]	[]
chr16p13.3	5743373	rs762605529	A	AAG	0.71135	1.7e-07	0.952	[0.934,0.969]	EEF2KMT---[]---RBFOX1
chr2q11.2	98575531	rs11886417	C	T	0.70529	1.7e-07	0.96	[0.945,0.975]	[TMEM131]
chr6q21	108877653	rs11398842	G	GT	0.32157	1.7e-07	1.04	[1.025,1.056]	LACE1--[]-FOXO3
chr17q21.31	43185492	rs1989803	C	G	0.37048	2e-07	1.04	[1.024,1.055]	[NMT1]
chr11q25	134293610	rs77867811	A	G	0.11657	2e-07	1.057	[1.035,1.079]	B3GAT1--[]---AP003062.1
chr2p16.3	50520743	rs6749530	C	T	0.73264	2.1e-07	1.042	[1.026,1.058]	[NRXN1]
chr1p31.1	82449221	rs564753333	C	T	0.99806	2.3e-07	0.675	[0.586,0.778]	[ADGRL2]
chr16p12.3	17967378	rs6498749	A	G	0.37451	2.5e-07	0.963	[0.950,0.977]	XYLT1---[]---NPIPA8
chr13q21.2	59679158	rs9538299	A	G	0.31155	2.6e-07	1.039	[1.024,1.054]	[]---DIAPH3
chr12q14.1	60888995	rs57431669	C	T	0.21381	2.6e-07	1.045	[1.028,1.062]	SLC16A7---[]
chr7q21.2	91747302	rs539434410	C	CA	0.44531	2.7e-07	1.037	[1.023,1.052]	[CYP51A1]
chr17q23.1	57992146	rs3066247	T	TATC	0.81047	2.8e-07	0.956	[0.939,0.972]	[RPS6KB1]
chr2q32.1	187511965	rs71017334	A	AT	0.5452	2.9e-07	0.962	[0.948,0.976]	[ITGAV]
chr15q24.1	74026255	rs5813719	C	CT	0.45488	2.9e-07	0.964	[0.950,0.978]	CD276--[]-C15orf59
chr19p13.11	19564486	rs8101068	A	T	0.1656	3e-07	0.949	[0.931,0.968]	[GATAD2A]
chr18q11.2	24627676	rs7505854	A	G	0.46827	3.2e-07	1.037	[1.023,1.051]	[CHST9]
chr1p21.3	96672149	rs3903880	C	T	0.48267	3.3e-07	0.965	[0.952,0.978]	RWDD3---[]---PTBP2
chr4p16.3	3142661	rs72239206	C	CACTT	0.92714	3.4e-07	0.932	[0.908,0.958]	[HTT]
chr6q22.31	118921964	rs369727518	T	TAA	0.42326	4e-07	1.039	[1.024,1.055]	[CEP85L]
chr16q22.1	69157845	rs552397480	A	AC	0.52041	4.3e-07	0.964	[0.950,0.978]	[CHTF8]
chr3q22.3	138050685	rs4678407	A	C	0.34961	4.3e-07	0.964	[0.950,0.978]	NME9-[]--MRAS
chr16q22.2	72644044	rs11646282	C	T	0.16452	4.5e-07	0.953	[0.935,0.971]	PMFBP1---[]---ZFHX3
chr9p22.3	14498205	rs12555752	C	G	0.90351	4.6e-07	0.943	[0.921,0.964]	NFIB---[]---ZDHHC21
chr17q21.31	44090393	rs12150530	C	T	0.84768	4.6e-07	1.05	[1.030,1.071]	[MAPT]
chr16q21	58858895	rs188134315	C	T	0.01467	4.7e-07	0.852	[0.800,0.908]	GOT2--[]
chr5q11.2	58875581	rs114353145	A	G	0.00595	4.9e-07	1.288	[1.171,1.417]	[PDE4D]
chr5q35.1	172523458	rs142235721	C	CCCCTCTCCT	0.46593	5.3e-07	1.036	[1.022,1.051]	[CREBRF]
chr3p21.31	44780449	rs140587615	C	T	0.13694	5.4e-07	0.95	[0.931,0.969]	ZNF501-[]-KIAA1143
chr6p22.3	19071311	rs2064081	A	G	0.15915	5.5e-07	1.048	[1.029,1.068]	RNF144B---[]---ID4
chr12q24.23	118462152	rs67374022	A	G	0.24*	5.7e-07	0.951	[0.933,0.970]	[RFC5]
chr8p12	34814847	rs117723510:A	A	G	0.9559	5.9e-07	0.909	[0.876,0.943]	[]---UNC5D
chr8p21.3	19670088	rs57837509	A	G	0.27984	6.4e-07	0.962	[0.947,0.977]	CSGALNACT1---[]-INTS10
chr14q31.3	88977427	rs4514599	G	T	0.70375	6.4e-07	1.039	[1.024,1.055]	[PTPN21]
chr9p24.3	2036158	rs10964508	A	G	0.2044	6.6e-07	1.044	[1.026,1.061]	[SMARCA2]
chr15q25.1	81024000	rs71455352	C	CTT	0.73358	7.3e-07	1.04	[1.024,1.056]	[ABHD17C]
chr3p14.2	59892473	rs1026989	C	T	0.79011	7.3e-07	1.043	[1.026,1.061]	[FHIT]
chr6q25.3	155948970	rs768404381	G	GAAA	0.53388	7.5e-07	0.964	[0.949,0.978]	NOX3---[]
chr11p12	42385759	rs11600333	C	G	0.85339	7.7e-07	1.054	[1.032,1.077]	[]---API5
chrXq21.1	84551941	rs762192024	A	AT	0.83491	8.4e-07	0.96	[0.945,0.976]	[POF1B]
chr2q24.1	158382207	rs11349114	G	GA	0.25401	8.4e-07	1.043	[1.026,1.061]	CYTIP--[]-ACVR1C
chr22q12.1	26553234	rs11704826	A	G	0.70578	8.8e-07	1.039	[1.023,1.055]	MYO18B---[]--SEZ6L
chr14q32.2	98637245	rs7160112	A	T	0.20941	8.8e-07	1.042	[1.025,1.060]	[]---C14orf177
chr5q23.2	126201232	rs11749282	A	G	0.31761	9.1e-07	1.039	[1.023,1.055]	LMNB1--[]-MARCH3
chr14q21.3	47891178	rs33974721	A	ATAAAG	0.63537	9.7e-07	1.036	[1.021,1.051]	[MDGA2]
chr3p24.1	30280305	rs376101908	C	CT	0.85423	9.8e-07	0.948	[0.928,0.968]	RBMS3---[]---TGFBR2
chrXq28	153148238	rs5945364	C	G	0.79661	9.9e-07	1.038	[1.023,1.054]	[L1CAM]

## Sheet: Supplementary Table 2
Supplementary Table 2
Genome-Wide Significant and Suggestive Index Variants in the 23andMe GWAS of Self-Reported Dyslexia Diagnosis Reported in the GWAS Catalog at a Genome-Wide Significant Level.
Locus region	Locus position	Significant SNP	23andMe SNP p-value	Distance to GWAS Catalog SNP	rsqr with GWAS Catalog SNP	GWAS Catalog SNP	GWAS Catalog p-value	pubmed.id	Trait	Genes	Publication date	Gene context
3q22.3	135783166	rs13082684	1.02885e-16	-21239	0.690668	rs7621331	5e-08	25673412	Waist circumference adjusted for body mass index	PPP2R3A	2015-02-12	[PPP2R3A]
3q22.3	135783166	rs13082684	1.02885e-16	170054	0.601151	rs9826454	5e-08	33414549	Cognitive aspects of educational attainment	NA	2021-01-07	MSL2--[]--PCCB
3q22.3	135783166	rs13082684	1.02885e-16	191050	0.592603	rs9844666	3e-08	33128006	Walking pace	PCCB	2020-10-30	[PCCB]
3q22.3	135783166	rs13082684	1.02885e-16	-114450	0.929599	rs1403767	2e-08	32916098	Electrocardiogram morphology (amplitude at temporal datapoints)	PPP2R3A	2020-09-02	EPHB1---[]--PPP2R3A
3q22.3	135783166	rs13082684	1.02885e-16	492782	0.551847	rs6775314	2e-08	31798171	Central corneal thickness	STAG1	2019-11-27	[STAG1]
3q22.3	135783166	rs13082684	1.02885e-16	156420	0.74488	rs9818740	5e-09	30595370	Age at menopause	NA	2018-12-27	MSL2--[]--PCCB
3q22.3	135783166	rs13082684	1.02885e-16	191050	0.592603	rs9844666	4e-09	20881960	Height	PCCB	2010-09-29	[PCCB]
3q22.3	135783166	rs13082684	1.02885e-16	98322	0.694563	rs35352346	3e-09	32888494	Lymphocyte percentage of white cells	MSL2	2020-09-01	[MSL2]
3q22.3	135783166	rs13082684	1.02885e-16	78500	0.719683	rs9881400	1e-09	32888494	Neutrophil percentage of white cells	PPP2R3A	2020-09-01	[PPP2R3A]
3q22.3	135783166	rs13082684	1.02885e-16	150580	0.692778	rs73222243	2e-10	31928498	Triglyceride levels	KRT18P35	2020-01-13	MSL2--[]--PCCB
3q22.3	135783166	rs13082684	1.02885e-16	457200	0.551847	rs13092193	2e-10	29617998	Intraocular pressure	STAG1	2018-03-28	[STAG1]
3q22.3	135783166	rs13082684	1.02885e-16	-9697	0.600023	rs13097248	8e-11	31669095	Waist circumference adjusted for body mass index	NA	2019-10-24	[PPP2R3A]
3q22.3	135783166	rs13082684	1.02885e-16	-124172	0.609147	rs66626713	2e-11	30573740	Male-pattern baldness	NA	2018-12-20	EPHB1---[]--PPP2R3A
3q22.3	135783166	rs13082684	1.02885e-16	150580	0.692778	rs73222243	1e-11	32528159	Central corneal thickness	STAG1	2020-06-11	MSL2--[]--PCCB
3q22.3	135783166	rs13082684	1.02885e-16	-157668	0.906788	rs9852406	9e-13	32541925	Type 2 diabetes	NA	2020-06-15	EPHB1---[]--PPP2R3A
3q22.3	135783166	rs13082684	1.02885e-16	148420	0.734145	rs3905668	8e-14	31152163	Estimated glomerular filtration rate	MSL2	2019-05-31	MSL2--[]--PCCB
3q22.3	135783166	rs13082684	1.02885e-16	324383	0.551847	rs9880211	2e-18	25282103	Height	STAG1	2014-10-05	[STAG1]
3q22.3	135783166	rs13082684	1.02885e-16	149328	0.734145	rs35320690	5e-21	31152163	Blood urea nitrogen levels	MSL2	2019-05-31	MSL2--[]--PCCB
3q22.3	135783166	rs13082684	1.02885e-16	118104	0.70697	rs6439629	4e-57	30595370	Height	NA	2018-12-27	[MSL2]
20q13.13	47685815	rs11393101	2.19701e-16	-36959	0.963502	rs1022688	3e-08	29970889	Loneliness	PREX1, ARFGEF2, CSE1L, STAU1, DDX27, ZNFX1, ZNFX1-AS1, SNORD12C, SNORD12B, SNORD12	2018-07-03	[ARFGEF2]
20q13.13	47685815	rs11393101	2.19701e-16	-19788	1	rs6090940	3e-08	30643256	Life satisfaction	NA	2019-01-14	[CSE1L]
20q13.13	47685815	rs11393101	2.19701e-16	15209	0.614221	rs2075677	2e-08	27089181	Subjective well-being	CSE1L	2016-04-18	[CSE1L]
20q13.13	47685815	rs11393101	2.19701e-16	83173	0.901384	rs348258	1e-08	31518406	Loneliness	STAU1	2019-09-13	[STAU1]
20q13.13	47685815	rs11393101	2.19701e-16	100375	0.938743	rs348276	1e-08	29186694	Cognitive ability	STAU1	2017-11-28	[STAU1]
20q13.13	47685815	rs11393101	2.19701e-16	100375	0.938743	rs348276	5e-09	31374203	Cognitive ability, years of educational attainment or schizophrenia (pleiotropy)	STAU1	2019-08-01	[STAU1]
20q13.13	47685815	rs11393101	2.19701e-16	-36959	0.963502	rs1022688	3e-09	29970889	Loneliness (MTAG)	PREX1, ARFGEF2, CSE1L, STAU1, DDX27, ZNFX1, ZNFX1-AS1, SNORD12C, SNORD12B, SNORD12	2018-07-03	[ARFGEF2]
20q13.13	47685815	rs11393101	2.19701e-16	158526	0.500849	rs238164	2e-09	31562340	Height	DDX27	2019-09-27	[DDX27]
20q13.13	47685815	rs11393101	2.19701e-16	196152	0.507645	rs1567865	1e-09	25281659	Infant length	ZNFX1	2014-10-03	[ZNFX1]
20q13.13	47685815	rs11393101	2.19701e-16	-153279	0.97524	rs6095360	7e-10	29520040	Extremely high intelligence	ARFGEF2, CSE1L, DDX27, PREX1, STAU1, ZNFX1, SHANK3	2018-03-08	PREX1--[]-ARFGEF2
20q13.13	47685815	rs11393101	2.19701e-16	61159	0.599696	rs34841991	2e-10	30279531	Hedonic well-being	NA	2018-10-02	[STAU1]
20q13.13	47685815	rs11393101	2.19701e-16	37312	0.571069	rs2426132	8e-11	29186694	Cognitive ability (MTAG)	STAU1	2017-11-28	CSE1L-[]-STAU1
20q13.13	47685815	rs11393101	2.19701e-16	76434	0.586163	rs8122757	7e-11	30595370	Lung function (FVC)	NA	2018-12-27	[STAU1]
20q13.13	47685815	rs11393101	2.19701e-16	15209	0.614221	rs2075677	2e-14	30643256	Positive affect	NA	2019-01-14	[CSE1L]
20q13.13	47685815	rs11393101	2.19701e-16	-144298	0.968988	rs6019535	3e-17	29942086	Intelligence	NA	2018-06-25	[ARFGEF2]
20q13.13	47685815	rs11393101	2.19701e-16	37312	0.571069	rs2426132	3e-17	29844566	General cognitive ability	STAU1	2018-05-29	CSE1L-[]-STAU1
20q13.13	47685815	rs11393101	2.19701e-16	37312	0.571069	rs2426132	2e-19	29326435	Intelligence (MTAG)	STAU1	2018-01-11	CSE1L-[]-STAU1
20q13.13	47685815	rs11393101	2.19701e-16	37312	0.571069	rs2426132	1e-20	33414549	Cognitive aspects of educational attainment	NA	2021-01-07	CSE1L-[]-STAU1
20q13.13	47685815	rs11393101	2.19701e-16	37312	0.571069	rs2426132	4e-21	30038396	Cognitive performance	Intergenic	2018-07-23	CSE1L-[]-STAU1
20q13.13	47685815	rs11393101	2.19701e-16	37312	0.571069	rs2426132	5e-22	30038396	Cognitive performance (MTAG)	Intergenic	2018-07-23	CSE1L-[]-STAU1
20q13.13	47685815	rs11393101	2.19701e-16	86449	0.604522	rs17450430	2e-24	25282103	Height	STAU1	2014-10-05	[STAU1]
20q13.13	47685815	rs11393101	2.19701e-16	149340	0.507645	rs73611371	1e-76	30595370	Height	NA	2018-12-27	STAU1--[]DDX27
17q12	34905408	rs34349354	8.18901e-15	-423	0.510939	rs12601380	4e-08	32376654	Body size at age 10	GGNBP2	2020-05-06	[GGNBP2]
17q12	34905408	rs34349354	8.18901e-15	-4572	0.963021	rs3736166	2e-08	30595370	Mean corpuscular hemoglobin	NA	2018-12-27	[GGNBP2]
17q12	34905408	rs34349354	8.18901e-15	-4572	0.963021	rs3736166	1e-08	30038396	Highest math class taken	Intergenic	2018-07-23	[GGNBP2]
17q12	34905408	rs34349354	8.18901e-15	-423	0.510939	rs12601380	7e-09	30038396	Educational attainment (years of education)	NA	2018-07-23	[GGNBP2]
17q12	34905408	rs34349354	8.18901e-15	-43188	0.936873	rs1109442	6e-09	32541925	Type 2 diabetes	NA	2020-06-15	[MYO19]
17q12	34905408	rs34349354	8.18901e-15	-22410	0.508191	rs2411192	4e-09	31152163	Chronic kidney disease	MYO19	2019-05-31	[MYO19]
17q12	34905408	rs34349354	8.18901e-15	0	1	rs9906189	4e-09	30595370	Eczema	NA	2018-12-27	[GGNBP2]
17q12	34905408	rs34349354	8.18901e-15	38311	0.648589	rs3744593	4e-10	29326435	Intelligence (MTAG)	GGNBP2	2018-01-11	[GGNBP2]
17q12	34905408	rs34349354	8.18901e-15	44831	0.541266	rs12937411	2e-10	31015462	Estimated glomerular filtration rate	MYO19, DHRS11	2019-04-23	[DHRS11]
17q12	34905408	rs34349354	8.18901e-15	45796	0.994685	rs2285640	2e-10	29942086	Intelligence	NA	2018-06-25	[DHRS11]
17q12	34905408	rs34349354	8.18901e-15	47381	0.648589	rs35258073	8e-11	33414549	Cognitive aspects of educational attainment	NA	2021-01-07	[DHRS11]
17q12	34905408	rs34349354	8.18901e-15	47381	0.648589	rs35258073	6e-11	30038396	Cognitive performance	Intergenic	2018-07-23	[DHRS11]
17q12	34905408	rs34349354	8.18901e-15	9379	0.541266	rs12150665	5e-11	28892062	Body mass index	GGNBP2	2017-09-11	[GGNBP2]
17q12	34905408	rs34349354	8.18901e-15	-56534	0.936873	rs2306589	3e-11	28957414	Red cell distribution width	ZNHIT3	2017-09-28	[ZNHIT3]
17q12	34905408	rs34349354	8.18901e-15	8957	0.64071	rs28573110	3e-12	30108127	Body mass index	NA	2018-08-14	[GGNBP2]
17q12	34905408	rs34349354	8.18901e-15	-423	0.510939	rs12601380	2e-12	30038396	Educational attainment (MTAG)	Intergenic	2018-07-23	[GGNBP2]
17q12	34905408	rs34349354	8.18901e-15	9379	0.541266	rs12150665	3e-13	26426971	Body mass index	CCL3, CCL4, TBC1D3B, CCL3L3, CCL3L1, CCL4L2, CCL4L1, TBC1D3C, TBC1D3H, TBC1D3G, ZNHIT3, PIGW, MRM1, MYO19, DHRS11, LHX1, AATF, MIR2909	2015-10-01	[GGNBP2]
17q12	34905408	rs34349354	8.18901e-15	-22410	0.508191	rs2411192	2e-13	31152163	Estimated glomerular filtration rate	MYO19	2019-05-31	[MYO19]
17q12	34905408	rs34349354	8.18901e-15	-62887	0.936873	rs4796224	1e-15	31604244	Multiple sclerosis	ZNHIT3	2019-09-01	[ZNHIT3]
17q12	34905408	rs34349354	8.18901e-15	-423	0.510939	rs12601380	2e-16	30038396	Cognitive performance (MTAG)	Intergenic	2018-07-23	[GGNBP2]
17q12	34905408	rs34349354	8.18901e-15	-38862	0.681863	rs2306593	4e-17	30595370	Body mass index	NA	2018-12-27	[MYO19]
17q12	34905408	rs34349354	8.18901e-15	-38862	0.681863	rs2306593	3e-17	31669095	Body mass index	NA	2019-10-24	[MYO19]
17q12	34905408	rs34349354	8.18901e-15	-38493	0.931566	rs8070260	2e-17	30038396	Self-reported math ability	Intergenic	2018-07-23	[MYO19]
17q12	34905408	rs34349354	8.18901e-15	-51128	0.50521	rs2306590	2e-18	29273807	Body mass index	MYO19	2017-12-22	[MYO19]
17q12	34905408	rs34349354	8.18901e-15	-4572	0.963021	rs3736166	2e-18	30038396	Highest math class taken (MTAG)	Intergenic	2018-07-23	[GGNBP2]
17q12	34905408	rs34349354	8.18901e-15	-56534	0.936873	rs2306589	3e-21	30239722	Waist-hip ratio	NA	2018-09-14	[ZNHIT3]
17q12	34905408	rs34349354	8.18901e-15	-38493	0.931566	rs8070260	1e-21	30038396	Self-reported math ability (MTAG)	Intergenic	2018-07-23	[MYO19]
17q12	34905408	rs34349354	8.18901e-15	37187	0.648589	rs1106908	8e-23	30239722	Body mass index	NA	2018-09-14	[GGNBP2]
17q12	34905408	rs34349354	8.18901e-15	-54785	0.936873	rs7222903	1e-26	32888494	Red cell distribution width	ZNHIT3	2020-09-01	[ZNHIT3]
17q12	34905408	rs34349354	8.18901e-15	-56534	0.936873	rs2306589	6e-32	30595370	Red cell distribution width	NA	2018-12-27	[ZNHIT3]
17q12	34905408	rs34349354	8.18901e-15	-36253	0.94202	rs8882	4e-33	32888493	Red cell distribution width	NA	2020-09-01	[MYO19]
9q34.11	131923530	rs9696811	1.03708e-14	19043	0.764113	rs2005079	5e-08	30573740	Male-pattern baldness	NA	2018-12-20	IER5L-[]---C9orf106
9q34.11	131923530	rs9696811	1.03708e-14	-60451	0.597599	rs7866897	3e-09	32888494	Red blood cell count	CRAT	2020-09-01	[CRAT]
9q34.11	131923530	rs9696811	1.03708e-14	20313	0.68388	rs967497	3e-09	30804560	FEV1	IER5L	2019-02-25	IER5L-[]---C9orf106
9q34.11	131923530	rs9696811	1.03708e-14	-58503	0.778074	rs746872	1e-09	26401656	Blood metabolite levels	PPP2R4, SH3GLB2, CRAT, HS.148844, ENDOG, CCBL1, TBC1D13, DOLPP1	2015-09-24	[CRAT]
9q34.11	131923530	rs9696811	1.03708e-14	-48889	0.795854	rs7849270	1e-09	32327693	Hemoglobin levels	IER5L	2020-04-23	[PPP2R4]
9q34.11	131923530	rs9696811	1.03708e-14	16489	0.784334	rs184457	1e-09	30224653	Systolic blood pressure	IER5L	2018-09-17	[IER5L]
9q34.11	131923530	rs9696811	1.03708e-14	19146	0.747187	rs2005078	3e-10	33414549	Cognitive aspects of educational attainment	NA	2021-01-07	IER5L-[]---C9orf106
9q34.11	131923530	rs9696811	1.03708e-14	-60451	0.597599	rs7866897	2e-10	30595370	Red blood cell count	NA	2018-12-27	[CRAT]
9q34.11	131923530	rs9696811	1.03708e-14	19146	0.747187	rs2005078	2e-10	30038396	Cognitive performance	Intergenic	2018-07-23	IER5L-[]---C9orf106
9q34.11	131923530	rs9696811	1.03708e-14	-81643	0.697802	rs10819461	8e-11	32888494	Hemoglobin	DOLPP1	2020-09-01	FAM73B-[]-DOLPP1
9q34.11	131923530	rs9696811	1.03708e-14	20608	0.671997	rs913264	7e-11	29942086	Intelligence	NA	2018-06-25	IER5L-[]---C9orf106
9q34.11	131923530	rs9696811	1.03708e-14	-60451	0.597599	rs7866897	4e-12	32888493	Red blood cell count	NA	2020-09-01	[CRAT]
9q34.11	131923530	rs9696811	1.03708e-14	6964	0.784334	rs10819474	2e-12	32888494	Mean reticulocyte volume	RP11-247A12.7	2020-09-01	PPP2R4--[]-IER5L
9q34.11	131923530	rs9696811	1.03708e-14	-81643	0.697802	rs10819461	1e-13	32888493	Hemoglobin concentration	NA	2020-09-01	FAM73B-[]-DOLPP1
9q34.11	131923530	rs9696811	1.03708e-14	-32378	0.789576	rs7023900	2e-14	31959995	Urinary metabolite modules (eigenmetabolites) in chronic kidney disease	PPP2R4	2020-01-20	[PPP2R4]
9q34.11	131923530	rs9696811	1.03708e-14	-56400	0.771607	rs10988207	4e-20	28957414	Red cell distribution width	CRAT	2017-09-28	[CRAT]
9q34.11	131923530	rs9696811	1.03708e-14	-48889	0.795854	rs7849270	3e-21	24816252	Blood metabolite ratios	CRAT	2014-05-11	[PPP2R4]
9q34.11	131923530	rs9696811	1.03708e-14	-56400	0.771607	rs10988207	4e-22	27863252	Red cell distribution width	CRAT	2016-11-17	[CRAT]
9q34.11	131923530	rs9696811	1.03708e-14	-48889	0.795854	rs7849270	6e-30	31959995	Urinary metabolite levels in chronic kidney disease	PPP2R4	2020-01-20	[PPP2R4]
9q34.11	131923530	rs9696811	1.03708e-14	-32378	0.789576	rs7023900	4e-70	30595370	Red cell distribution width	NA	2018-12-27	[PPP2R4]
9q34.11	131923530	rs9696811	1.03708e-14	-18922	0.789576	rs3124514	9e-79	32888493	Red cell distribution width	NA	2020-09-01	[PPP2R4]
20q11.21	31359574	rs4911257	7.52347e-14	33203	0.864054	rs6058893	5e-08	30275531	Total cholesterol levels	DNMT3B	2018-10-01	[DNMT3B]
20q11.21	31359574	rs4911257	7.52347e-14	-13573	0.694706	rs1007122	4e-08	32066663	Oily fish consumption	COMMD7, DNMT3B, MAPRE1	2020-02-03	COMMD7--[]-DNMT3B
20q11.21	31359574	rs4911257	7.52347e-14	-13573	0.694706	rs1007122	4e-08	32066663	Pork consumption	COMMD7, DNMT3B, MAPRE1	2020-02-03	COMMD7--[]-DNMT3B
20q11.21	31359574	rs4911257	7.52347e-14	19116	0.722966	rs910083	4e-08	28972577	Nicotine dependence	DNMT3B	2017-10-03	[DNMT3B]
20q11.21	31359574	rs4911257	7.52347e-14	23779	0.955577	rs910085	4e-08	30578418	Pulse pressure	DNMT3B	2018-12-21	[DNMT3B]
20q11.21	31359574	rs4911257	7.52347e-14	-10824	0.85392	rs6058869	3e-08	26192919	Inflammatory bowel disease	NA	2015-07-20	COMMD7--[]-DNMT3B
20q11.21	31359574	rs4911257	7.52347e-14	118407	0.55368	rs11697690	2e-08	30804565	Ease of getting up in the morning	NA	2019-02-25	MAPRE1--[]--SUN5
20q11.21	31359574	rs4911257	7.52347e-14	-5789	0.755961	rs6058874	6e-09	30573740	Male-pattern baldness	NA	2018-12-20	[DNMT3B]
20q11.21	31359574	rs4911257	7.52347e-14	-10824	0.85392	rs6058869	4e-09	26974007	Chronic inflammatory diseases (ankylosing spondylitis, Crohn's disease, psoriasis, primary sclerosing cholangitis, ulcerative colitis) (pleiotropy)	DNMT3B	2016-03-14	COMMD7--[]-DNMT3B
20q11.21	31359574	rs4911257	7.52347e-14	-6989	0.736654	rs4911253	2e-09	27863252	Lymphocyte counts	DNMT3B	2016-11-17	[DNMT3B]
20q11.21	31359574	rs4911257	7.52347e-14	61183	0.584688	rs853854	2e-09	30566500	Polycystic ovary syndrome	MAPRE1	2018-12-19	[MAPRE1]
20q11.21	31359574	rs4911257	7.52347e-14	-9666	0.901566	rs6087990	1e-09	32665545	Cortical surface area (MOSTest)	FBN2, SLC27A6	2020-07-14	COMMD7--[]DNMT3B
20q11.21	31359574	rs4911257	7.52347e-14	9386	0.961268	rs6141814	1e-09	32317632	Leisure sedentary behaviour (television watching)	NA	2020-04-21	[DNMT3B]
20q11.21	31359574	rs4911257	7.52347e-14	16708	0.955828	rs4911259	1e-09	23128233	Inflammatory bowel disease	DNMT3B	2012-11-01	[DNMT3B]
20q11.21	31359574	rs4911257	7.52347e-14	20627	0.744013	rs1040555	1e-10	27863252	Lymphocyte percentage of white cells	DNMT3B	2016-11-17	[DNMT3B]
20q11.21	31359574	rs4911257	7.52347e-14	-9666	0.901566	rs6087990	8e-11	32665545	Brain morphology (MOSTest)	COMMD7, DNMT3B, MAPRE1, EFCAB8	2020-07-14	COMMD7--[]DNMT3B
20q11.21	31359574	rs4911257	7.52347e-14	-28962	0.746664	rs6119279	1e-12	30595370	Balding type 1	NA	2018-12-27	[COMMD7]
20q11.21	31359574	rs4911257	7.52347e-14	-22087	0.848909	rs1883730	2e-13	30643251	Age of smoking initiation (MTAG)	NA	2019-01-14	COMMD7-[]--DNMT3B
20q11.21	31359574	rs4911257	7.52347e-14	28380	0.712932	rs1997797	2e-15	32888494	Lymphocyte counts	DNMT3B	2020-09-01	[DNMT3B]
20q11.21	31359574	rs4911257	7.52347e-14	28380	0.712932	rs1997797	2e-15	32888494	Monocyte count	DNMT3B	2020-09-01	[DNMT3B]
20q11.21	31359574	rs4911257	7.52347e-14	28380	0.712932	rs1997797	4e-19	32888493	Lymphocyte counts	NA	2020-09-01	[DNMT3B]
11q23.1	111512871	rs138127836	1.68668e-13	135127	0.635978	rs10502148	5e-08	30575882	Waist-hip ratio	NA	2018-12-01	PPP2R1B--[]-ALG9
11q23.1	111512871	rs138127836	1.68668e-13	92344	0.637378	rs10891290	2e-25	31669095	Waist circumference adjusted for body mass index	NA	2019-10-24	[PPP2R1B]
11q23.1	111512871	rs138127836	1.68668e-13	92344	0.637378	rs10891290	2e-27	30239722	Waist-hip ratio	NA	2018-09-14	[PPP2R1B]
11q23.1	111512871	rs138127836	1.68668e-13	129248	0.635978	rs3829258	2e-32	30595370	Waist-hip ratio	NA	2018-12-27	PPP2R1B-[]--ALG9
11q23.1	111512871	rs138127836	1.68668e-13	129248	0.635978	rs3829258	1e-32	31669095	Waist-to-hip ratio adjusted for BMI	NA	2019-10-24	PPP2R1B-[]--ALG9
11q23.1	111512871	rs138127836	1.68668e-13	135127	0.635978	rs10502148	9e-34	30575882	Waist-to-hip ratio adjusted for BMI	NA	2018-12-01	PPP2R1B--[]-ALG9
11q23.1	111512871	rs138127836	1.68668e-13	92344	0.637378	rs10891290	6e-36	30239722	Waist-to-hip ratio adjusted for BMI	NA	2018-09-14	[PPP2R1B]
17q12	37770005	rs12453682	2.93799e-12	-308987	0.526811	rs677888	4e-08	31511532	Microalbuminuria	FBXL20	2019-09-11	[FBXL20]
17q12	37770005	rs12453682	2.93799e-12	51430	0.783655	rs931992	4e-08	30926973	HDL cholesterol levels	NA	2019-03-29	STARD3[]TCAP
17q12	37770005	rs12453682	2.93799e-12	54334	0.634858	rs3764351	4e-08	30643251	Smoking initiation (ever regular vs never regular)	NA	2019-01-14	TCAP-[]PNMT
17q12	37770005	rs12453682	2.93799e-12	-193459	0.521442	rs4795364	3e-08	29808027	Spherical equivalent or myopia (age of diagnosis)	MED1	2018-05-28	[MED1]
17q12	37770005	rs12453682	2.93799e-12	64362	0.637604	rs732083	2e-08	31689377	Lifetime smoking index	NA	2019-11-06	[PGAP3]
17q12	37770005	rs12453682	2.93799e-12	-2552	0.759159	rs4795388	1e-08	32352494	Spherical equivalent	NA	2020-04-30	NEUROD2-[]--PPP1R1B
17q12	37770005	rs12453682	2.93799e-12	40213	0.758483	rs881844	1e-08	30698716	HDL cholesterol levels	STARD3	2019-01-29	[STARD3]
17q12	37770005	rs12453682	2.93799e-12	62699	0.61855	rs2941505	2e-09	26414677	Menopause (age at onset)	STARD3, PGAP3, CDK12	2015-11-01	[PGAP3]
17q12	37770005	rs12453682	2.93799e-12	0	1	rs12453682	1e-09	30643251	Age of smoking initiation (MTAG)	NA	2019-01-14	NEUROD2-[]--PPP1R1B
17q12	37770005	rs12453682	2.93799e-12	52306	0.856206	rs1053651	1e-09	31358974	Alcohol consumption	TCAP, PNMT, STARD3	2019-07-29	[TCAP]
17q12	37770005	rs12453682	2.93799e-12	62361	0.5435	rs2934952	1e-09	30108155	Triglyceride levels	PGAP3	2018-08-14	[PGAP3]
17q12	37770005	rs12453682	2.93799e-12	-308987	0.526811	rs677888	7e-10	31511532	Urinary albumin-to-creatinine ratio	FBXL20	2019-09-11	[FBXL20]
17q12	37770005	rs12453682	2.93799e-12	0	1	rs12453682	3e-10	27863252	Mean corpuscular hemoglobin	NEUROD2	2016-11-17	NEUROD2-[]--PPP1R1B
17q12	37770005	rs12453682	2.93799e-12	45894	0.783655	rs11658786	7e-11	30643251	Smoking initiation (ever regular vs never regular) (MTAG)	NA	2019-01-14	[STARD3]
17q12	37770005	rs12453682	2.93799e-12	0	1	rs12453682	5e-11	30038396	Educational attainment (MTAG)	Intergenic	2018-07-23	NEUROD2-[]--PPP1R1B
17q12	37770005	rs12453682	2.93799e-12	44075	0.783655	rs1877031	4e-11	32327693	Hemoglobin levels	STARD3	2020-04-23	[STARD3]
17q12	37770005	rs12453682	2.93799e-12	-23646	0.71817	rs11078917	3e-11	27863252	Mean corpuscular volume	intergenic	2016-11-17	CDK12--[]--NEUROD2
17q12	37770005	rs12453682	2.93799e-12	0	1	rs12453682	2e-11	30038396	Educational attainment (years of education)	NA	2018-07-23	NEUROD2-[]--PPP1R1B
17q12	37770005	rs12453682	2.93799e-12	54334	0.634858	rs3764351	3e-12	31719535	HDL cholesterol levels x long total sleep time interaction (2df test)	STARD3	2019-11-12	TCAP-[]PNMT
17q12	37770005	rs12453682	2.93799e-12	-265072	0.605453	rs8069451	2e-12	30804560	FEV1	FBXL20	2019-02-25	[FBXL20]
17q12	37770005	rs12453682	2.93799e-12	60442	0.642451	rs2934956	1e-12	29507422	High density lipoprotein cholesterol levels	NA	2018-03-05	[PGAP3]
17q12	37770005	rs12453682	2.93799e-12	-23698	0.72392	rs11078916	5e-13	32541925	Type 2 diabetes	NA	2020-06-15	CDK12--[]--NEUROD2
17q12	37770005	rs12453682	2.93799e-12	-117795	0.564398	rs12947281	8e-14	32888493	Mean platelet volume	NA	2020-09-01	[CDK12]
17q12	37770005	rs12453682	2.93799e-12	-265072	0.605453	rs8069451	7e-14	30804560	Lung function (FVC)	FBXL20	2019-02-25	[FBXL20]
17q12	37770005	rs12453682	2.93799e-12	43851	0.783655	rs11869286	3e-14	20686565	HDL cholesterol	STARD3	2010-08-05	[STARD3]
17q12	37770005	rs12453682	2.93799e-12	-366026	0.571494	rs3964723	2e-14	32888493	Platelet count	NA	2020-09-01	STAC2--[]-FBXL20
17q12	37770005	rs12453682	2.93799e-12	0	1	rs12453682	2e-14	27863252	Red blood cell count	NEUROD2	2016-11-17	NEUROD2-[]--PPP1R1B
17q12	37770005	rs12453682	2.93799e-12	-270056	0.558928	rs9916302	5e-15	26831199	Glomerular filtration rate (creatinine)	CDK12, FBXL20	2016-01-21	[FBXL20]
17q12	37770005	rs12453682	2.93799e-12	-218017	0.565617	rs10491128	4e-15	31451708	Estimated glomerular filtration rate in non-diabetics	FBXL20	2019-08-26	[FBXL20]
17q12	37770005	rs12453682	2.93799e-12	-265072	0.605453	rs8069451	1e-16	30595370	Lung function (FVC)	NA	2018-12-27	[FBXL20]
17q12	37770005	rs12453682	2.93799e-12	40213	0.758483	rs881844	8e-17	30698716	HDL cholesterol levels in current drinkers	STARD3	2019-01-29	[STARD3]
17q12	37770005	rs12453682	2.93799e-12	43851	0.783655	rs11869286	3e-17	24097068	HDL cholesterol	STARD3	2013-10-06	[STARD3]
17q12	37770005	rs12453682	2.93799e-12	14459	0.889524	rs1495099	2e-17	32888493	Hematocrit	NA	2020-09-01	[PPP1R1B]
17q12	37770005	rs12453682	2.93799e-12	-291957	0.555776	rs8072297	1e-17	31015462	Creatinine levels	FBXL20	2019-04-23	[FBXL20]
17q12	37770005	rs12453682	2.93799e-12	64972	0.648674	rs8077172	2e-18	30595370	Age at menopause	NA	2018-12-27	[PGAP3]
17q12	37770005	rs12453682	2.93799e-12	14459	0.889524	rs1495099	9e-19	32888494	Hemoglobin	PPP1R1B	2020-09-01	[PPP1R1B]
17q12	37770005	rs12453682	2.93799e-12	14459	0.889524	rs1495099	1e-19	32888494	Hematocrit	PPP1R1B	2020-09-01	[PPP1R1B]
17q12	37770005	rs12453682	2.93799e-12	-73770	0.577566	rs4239222	2e-20	32888493	Hemoglobin concentration	NA	2020-09-01	CDK12-[]--NEUROD2
17q12	37770005	rs12453682	2.93799e-12	43851	0.783655	rs11869286	7e-21	30670697	HDL cholesterol x physical activity interaction (2df test)	NA	2019-01-22	[STARD3]
17q12	37770005	rs12453682	2.93799e-12	-216354	0.577566	rs12600751	1e-21	31669095	Asthma (childhood onset)	NA	2019-10-24	[FBXL20]
17q12	37770005	rs12453682	2.93799e-12	44075	0.783655	rs1877031	1e-21	28334899	HDL cholesterol levels	STARD3	2017-02-21	[STARD3]
17q12	37770005	rs12453682	2.93799e-12	-214602	0.593271	rs8076546	4e-24	32888493	Mean corpuscular hemoglobin	NA	2020-09-01	[FBXL20]
17q12	37770005	rs12453682	2.93799e-12	-53234	0.577566	rs4795384	2e-24	30604766	Estimated glomerular filtration rate	CDK12, MED1	2019-01-03	CDK12--[]--NEUROD2
17q12	37770005	rs12453682	2.93799e-12	-149378	0.556047	rs35497503	1e-24	32231278	Refractive error	STAC2, FBXL20, MED1, CDK12, NEUROD2, PPP1R1B, STARD3, TCAP, PNMT, PGAP3, ERBB2, GRB7, IKZF3, ZPBP2, GSDMB, ORMDL3, LRRC3C, GSDMA, MED24	2020-03-30	[CDK12]
17q12	37770005	rs12453682	2.93799e-12	-145215	0.562262	rs7219014	4e-26	26352407	Urinary metabolites	PNMT	2015-09-09	[CDK12]
17q12	37770005	rs12453682	2.93799e-12	24346	0.558171	rs4794817	8e-27	31959851	Asthma	STARD3, PPP1R1B, TCAP, PNMT, NEUROD2, PGAP3	2020-01-20	[STARD3]
17q12	37770005	rs12453682	2.93799e-12	40213	0.758483	rs881844	2e-28	30698716	HDL cholesterol levels x alcohol consumption (regular vs non-regular drinkers) interaction (2df)	STARD3	2019-01-29	[STARD3]
17q12	37770005	rs12453682	2.93799e-12	-23646	0.71817	rs11078917	3e-30	30275531	HDL cholesterol	intergenic	2018-10-01	CDK12--[]--NEUROD2
17q12	37770005	rs12453682	2.93799e-12	62699	0.61855	rs2941505	7e-31	33547301	Serum alkaline phosphatase levels	PGAP3	2021-02-05	[PGAP3]
17q12	37770005	rs12453682	2.93799e-12	44075	0.783655	rs1877031	2e-34	32203549	Apolipoprotein A1 levels	STARD3	2020-03-23	[STARD3]
17q12	37770005	rs12453682	2.93799e-12	40213	0.758483	rs881844	4e-35	30698716	HDL cholesterol levels x alcohol consumption (drinkers vs non-drinkers) interaction (2df)	STARD3	2019-01-29	[STARD3]
17q12	37770005	rs12453682	2.93799e-12	0	1	rs12453682	2e-38	32888494	Red blood cell count	NEUROD2	2020-09-01	NEUROD2-[]--PPP1R1B
17q12	37770005	rs12453682	2.93799e-12	-373326	0.530086	rs11078893	8e-39	31015462	Estimated glomerular filtration rate	PPP1R1B	2019-04-23	STAC2--[]--FBXL20
17q12	37770005	rs12453682	2.93799e-12	14459	0.889524	rs1495099	1e-40	30595370	Red blood cell count	NA	2018-12-27	[PPP1R1B]
17q12	37770005	rs12453682	2.93799e-12	-23646	0.71817	rs11078917	5e-47	32888493	Red blood cell count	NA	2020-09-01	CDK12--[]--NEUROD2
17q12	37770005	rs12453682	2.93799e-12	45894	0.783655	rs11658786	2e-51	32203549	HDL cholesterol levels	STARD3	2020-03-23	[STARD3]
17q12	37770005	rs12453682	2.93799e-12	-73153	0.593271	rs4794814	2e-55	31152163	Estimated glomerular filtration rate	CDK12	2019-05-31	CDK12-[]--NEUROD2
17q12	37770005	rs12453682	2.93799e-12	-308362	0.593271	rs10491129	2e-56	32888494	Mean reticulocyte volume	FBXL20	2020-09-01	[FBXL20]
2q33.1	198492316	rs72916919	4.10946e-12	157943	0.795142	rs771018	3e-08	31361310	Asthma	BOLL, PLCL1	2019-07-30	[BOLL]
2q33.1	198492316	rs72916919	4.10946e-12	381690	0.716852	rs1595824	3e-08	29304378	Total body bone mineral density	PLCL1	2018-01-04	[PLCL1]
2q33.1	198492316	rs72916919	4.10946e-12	120992	0.810325	rs770667	2e-08	32868391	Rheumatoid arthritis	BOLL, PLCL1	2020-08-31	[BOLL]
2q33.1	198492316	rs72916919	4.10946e-12	268191	0.72984	rs6735214	2e-08	32916098	Electrocardiogram morphology (amplitude at temporal datapoints)	PLCL1	2020-09-02	[PLCL1]
2q33.1	198492316	rs72916919	4.10946e-12	-154094	0.691267	rs61327788	1e-08	31761296	Appendicular lean mass	NA	2019-11-21	[COQ10B]
2q33.1	198492316	rs72916919	4.10946e-12	404579	0.691212	rs6738825	4e-09	21102463	Crohn's disease	PLCL1	2010-11-21	[PLCL1]
2q33.1	198492316	rs72916919	4.10946e-12	462458	0.61902	rs11684176	4e-09	30595370	Mean corpuscular hemoglobin	NA	2018-12-27	[PLCL1]
2q33.1	198492316	rs72916919	4.10946e-12	421756	0.681622	rs10497813	6e-10	23817569	Self-reported allergy	PLCL1	2013-06-30	[PLCL1]
2q33.1	198492316	rs72916919	4.10946e-12	457924	0.66449	rs1064213	6e-10	30804565	Insomnia	NA	2019-02-25	[PLCL1]
2q33.1	198492316	rs72916919	4.10946e-12	130320	0.810325	rs700648	5e-10	30239722	Body mass index	NA	2018-09-14	[BOLL]
2q33.1	198492316	rs72916919	4.10946e-12	451536	0.659897	rs2164068	4e-10	32296059	Asthma	PLCL1	2020-04-15	[PLCL1]
2q33.1	198492316	rs72916919	4.10946e-12	151315	0.810325	rs700655	3e-10	30595370	Red blood cell count	NA	2018-12-27	[BOLL]
2q33.1	198492316	rs72916919	4.10946e-12	404579	0.691212	rs6738825	2e-10	31361310	Allergic rhinitis	HSPE1-MOB4, MOB4	2019-07-30	[PLCL1]
2q33.1	198492316	rs72916919	4.10946e-12	451536	0.659897	rs2164068	2e-10	27182965	Allergy	PLCL1	2016-05-16	[PLCL1]
2q33.1	198492316	rs72916919	4.10946e-12	381690	0.716852	rs1595824	1e-10	26835600	Morning vs. evening chronotype	PLCL1	2016-02-02	[PLCL1]
2q33.1	198492316	rs72916919	4.10946e-12	395344	0.691212	rs2139049	2e-11	31361310	Allergic disease (asthma, hay fever or eczema)	NA	2019-07-30	[PLCL1]
2q33.1	198492316	rs72916919	4.10946e-12	457924	0.66449	rs1064213	1e-11	30595370	Morning person	NA	2018-12-27	[PLCL1]
2q33.1	198492316	rs72916919	4.10946e-12	457924	0.66449	rs1064213	5e-12	29083406	Allergic disease (asthma, hay fever or eczema)	PLCL1	2017-10-30	[PLCL1]
2q33.1	198492316	rs72916919	4.10946e-12	457924	0.66449	rs1064213	3e-13	31669095	Body mass index	NA	2019-10-24	[PLCL1]
2q33.1	198492316	rs72916919	4.10946e-12	457924	0.66449	rs1064213	9e-14	30595370	Body mass index	NA	2018-12-27	[PLCL1]
2q33.1	198492316	rs72916919	4.10946e-12	255221	0.690722	rs57862683	7e-14	31669095	Waist circumference adjusted for body mass index	NA	2019-10-24	[PLCL1]
2q33.1	198492316	rs72916919	4.10946e-12	43362	0.816101	rs4286272	4e-14	31669095	Atopic asthma	NA	2019-10-24	[RFTN2]
2q33.1	198492316	rs72916919	4.10946e-12	451536	0.659897	rs2164068	4e-14	30013184	Allergic rhinitis	PLCL1	2018-07-16	[PLCL1]
2q33.1	198492316	rs72916919	4.10946e-12	388867	0.691212	rs1025549	3e-19	30595370	Eczema	NA	2018-12-27	[PLCL1]
2q33.1	198492316	rs72916919	4.10946e-12	451955	0.668915	rs6716898	2e-22	30804565	Morningness	NA	2019-02-25	[PLCL1]
2q33.1	198492316	rs72916919	4.10946e-12	457924	0.66449	rs1064213	4e-31	30696823	Chronotype	PLCL1	2019-01-29	[PLCL1]
2q33.1	198492316	rs72916919	4.10946e-12	457924	0.66449	rs1064213	4e-31	30696823	Morning person	PLCL1	2019-01-29	[PLCL1]
11p14.1	30195757	rs676217	1.11353e-11	21746	0.535253	rs605765	3e-08	30804565	Morningness	NA	2019-02-25	KCNA4---[]--FSHB
4q31.3	152535271	rs4696277	4.82964e-11	69452	0.968513	rs6823423	4e-09	30038396	Educational attainment (MTAG)	Intergenic	2018-07-23	[PET112]
4q31.3	152535271	rs4696277	4.82964e-11	185432	0.854833	rs13146981	9e-10	29844566	General cognitive ability	ENSG00000249184	2018-05-29	PET112--[]---FBXW7
4q31.3	152535271	rs4696277	4.82964e-11	-193081	0.554653	rs2709821	2e-11	30595370	White blood cell count	NA	2018-12-27	[FAM160A1]
4q31.3	152535271	rs4696277	4.82964e-11	57662	0.968513	rs6535809	1e-11	33414549	Cognitive aspects of educational attainment	NA	2021-01-07	[PET112]
4q31.3	152535271	rs4696277	4.82964e-11	57662	0.968513	rs6535809	7e-12	30038396	Cognitive performance	Intergenic	2018-07-23	[PET112]
4q31.3	152535271	rs4696277	4.82964e-11	68760	0.963348	rs6840360	7e-12	29326435	Intelligence (MTAG)	PET112	2018-01-11	[PET112]
4q31.3	152535271	rs4696277	4.82964e-11	54168	0.629902	rs6816002	6e-12	30038396	Highest math class taken (MTAG)	Intergenic	2018-07-23	FAM160A1-[]-PET112
4q31.3	152535271	rs4696277	4.82964e-11	57662	0.968513	rs6535809	7e-13	29942086	Intelligence	NA	2018-06-25	[PET112]
4q31.3	152535271	rs4696277	4.82964e-11	-93357	0.528741	rs6535803	4e-13	32888494	White blood cell count	FAM160A1	2020-09-01	[FAM160A1]
4q31.3	152535271	rs4696277	4.82964e-11	8512	0.866118	rs6825241	5e-15	32317632	Leisure sedentary behaviour (television watching)	NA	2020-04-21	[FAM160A1]
4q31.3	152535271	rs4696277	4.82964e-11	23707	0.559765	rs4696278	5e-15	30038396	Self-reported math ability	Intergenic	2018-07-23	[FAM160A1]
4q31.3	152535271	rs4696277	4.82964e-11	57662	0.968513	rs6535809	5e-15	30038396	Cognitive performance (MTAG)	Intergenic	2018-07-23	[PET112]
4q31.3	152535271	rs4696277	4.82964e-11	54168	0.629902	rs6816002	5e-17	30038396	Self-reported math ability (MTAG)	Intergenic	2018-07-23	FAM160A1-[]-PET112
4q31.3	152535271	rs4696277	4.82964e-11	-135947	0.675781	rs4479686	2e-21	30595370	Height	NA	2018-12-27	[FAM160A1]
4q31.3	152535271	rs4696277	4.82964e-11	-234086	0.600018	rs4519779	4e-24	32888493	White blood cell count	NA	2020-09-01	PRSS48--[]--FAM160A1
4q31.3	152535271	rs4696277	4.82964e-11	-185309	0.567699	rs2724564	6e-46	32888493	Platelet count	NA	2020-09-01	[FAM160A1]
12q24.12	111865049	rs7310615	1.12162e-10	39322	0.875797	rs4766578	5e-08	31919418	Heart failure	ATXN2	2020-01-09	[ATXN2]
12q24.12	111865049	rs7310615	1.12162e-10	67751	0.921847	rs7137828	5e-08	33574239	Addison's disease	SH2B3	2021-02-11	[ATXN2]
12q24.12	111865049	rs7310615	1.12162e-10	194508	0.825354	rs11065979	5e-08	31217584	Diastolic blood pressure	NA	2019-06-19	ATXN2--[]--BRAP
12q24.12	111865049	rs7310615	1.12162e-10	19559	0.953123	rs3184504	4e-08	29227965	Parental longevity (father's age at death)	SH2B3, ATXN2	2017-12-01	[SH2B3]
12q24.12	111865049	rs7310615	1.12162e-10	39322	0.875797	rs4766578	4e-08	32231276	Smoking status (ever vs never smokers)	NA	2020-03-30	[ATXN2]
12q24.12	111865049	rs7310615	1.12162e-10	19559	0.953123	rs3184504	3e-08	23417110	Beta-2 microglubulin plasma levels	SH2B3, ATXN2	2013-02-16	[SH2B3]
12q24.12	111865049	rs7310615	1.12162e-10	39322	0.875797	rs4766578	3e-08	30679032	Smoking initiation (ever regular vs never regular)	ATXN2	2018-12-06	[ATXN2]
12q24.12	111865049	rs7310615	1.12162e-10	67751	0.921847	rs7137828	3e-08	29227965	Parental longevity (combined parental age at death)	SH2B3, ATXN2	2017-12-01	[ATXN2]
12q24.12	111865049	rs7310615	1.12162e-10	194508	0.825354	rs11065979	3e-08	27736895	Diastolic blood pressure	SH2B3, ATXN2	2016-10-13	ATXN2--[]--BRAP
12q24.12	111865049	rs7310615	1.12162e-10	207375	0.767269	rs11065987	3e-08	26394269	Primary biliary cholangitis	ATXN2, SH2B3, TRAFD1, ALDH2	2015-09-22	ATXN2--[]-BRAP
12q24.12	111865049	rs7310615	1.12162e-10	-31261	0.824315	rs10774624	2e-08	33239696	Preeclampsia (maternal genotype effect)	NA	2020-11-25	FAM109A--[]-SH2B3
12q24.12	111865049	rs7310615	1.12162e-10	0	1	rs7310615	2e-08	30698716	LDL cholesterol levels x alcohol consumption (regular vs non-regular drinkers) interaction (2df)	SH2B3	2019-01-29	[SH2B3]
12q24.12	111865049	rs7310615	1.12162e-10	19559	0.953123	rs3184504	2e-08	30254083	Latent autoimmune diabetes vs. type 2 diabetes	SH2B3	2018-09-25	[SH2B3]
12q24.12	111865049	rs7310615	1.12162e-10	19559	0.953123	rs3184504	2e-08	26151821	Colorectal cancer	SH2B3, CUX2, BRAP, ACAD10	2015-07-07	[SH2B3]
12q24.12	111865049	rs7310615	1.12162e-10	45170	0.885735	rs10774625	2e-08	31036433	Asthma (childhood onset)	ATXN2, SH2B3, BRAP	2019-04-26	[ATXN2]
12q24.12	111865049	rs7310615	1.12162e-10	108309	0.811503	rs597808	2e-08	31361310	Allergic rhinitis	ATXN2	2019-07-30	[ATXN2]
12q24.12	111865049	rs7310615	1.12162e-10	194508	0.825354	rs11065979	2e-08	28537254	Psoriasis	BRAP, MAPKAPK5	2017-05-24	ATXN2--[]--BRAP
12q24.12	111865049	rs7310615	1.12162e-10	408450	0.671847	rs11513729	2e-08	32376654	Adult body size	MAPKAPK5	2020-05-06	ALDH2--[]-MAPKAPK5
12q24.12	111865049	rs7310615	1.12162e-10	0	1	rs7310615	1e-08	30698716	LDL cholesterol levels x alcohol consumption (drinkers vs non-drinkers) interaction (2df)	SH2B3	2019-01-29	[SH2B3]
12q24.12	111865049	rs7310615	1.12162e-10	19559	0.953123	rs3184504	1e-08	28628107	IgA levels	SH2B3	2017-06-19	[SH2B3]
12q24.12	111865049	rs7310615	1.12162e-10	39322	0.875797	rs4766578	1e-08	29844566	Reaction time	ATXN2	2018-05-29	[ATXN2]
12q24.12	111865049	rs7310615	1.12162e-10	45170	0.885735	rs10774625	1e-08	28394258	Left ventricle diastolic internal dimension	ATXN2	2017-04-10	[ATXN2]
12q24.12	111865049	rs7310615	1.12162e-10	45170	0.885735	rs10774625	1e-08	28898252	Glycated hemoglobin levels	ATXN2	2017-09-12	[ATXN2]
12q24.12	111865049	rs7310615	1.12162e-10	45170	0.885735	rs10774625	1e-08	31152163	Estimated glomerular filtration rate	ATXN2	2019-05-31	[ATXN2]
12q24.12	111865049	rs7310615	1.12162e-10	45170	0.885735	rs10774625	1e-08	31484785	Parental longevity (father's age at death or father's attained age)	NA	2019-09-04	[ATXN2]
12q24.12	111865049	rs7310615	1.12162e-10	207375	0.767269	rs11065987	1e-08	28017375	Hematocrit	SH2B3	2016-12-22	ATXN2--[]-BRAP
12q24.12	111865049	rs7310615	1.12162e-10	194508	0.825354	rs11065979	9e-09	32047268	Small vessel stroke (CCSp classification)	SH2B3, BRAP, ALDH2	2020-02-11	ATXN2--[]--BRAP
12q24.12	111865049	rs7310615	1.12162e-10	19559	0.953123	rs3184504	8e-09	26621817	Colorectal or endometrial cancer	SH2B3	2015-12-01	[SH2B3]
12q24.12	111865049	rs7310615	1.12162e-10	-31261	0.824315	rs10774624	7e-09	24390342	Rheumatoid arthritis	SH2B3, PTPN11	2013-12-25	FAM109A--[]-SH2B3
12q24.12	111865049	rs7310615	1.12162e-10	142707	0.932018	rs653178	7e-09	28714469	Systemic lupus erythematosus	ATXN2	2017-07-17	[ATXN2]
12q24.12	111865049	rs7310615	1.12162e-10	19559	0.953123	rs3184504	6e-09	31959993	Glaucoma (multi-trait analysis)	SH2B3	2020-01-20	[SH2B3]
12q24.12	111865049	rs7310615	1.12162e-10	19559	0.953123	rs3184504	6e-09	30093612	Endometrial cancer (endometrioid histology)	SH2B3	2018-08-09	[SH2B3]
12q24.12	111865049	rs7310615	1.12162e-10	108309	0.811503	rs597808	6e-09	31527586	Gastroesophageal reflux disease	ATXN2, BRAP, SH2B3	2019-09-16	[ATXN2]
12q24.12	111865049	rs7310615	1.12162e-10	76507	0.535841	rs2517959	5e-09	27329760	Bipolar disorder	ERBB2	2016-06-21	PGAP3-[]-ERBB2
12q24.12	111865049	rs7310615	1.12162e-10	19559	0.953123	rs3184504	5e-09	19430479	Systolic blood pressure	SH2B3	2009-05-10	[SH2B3]
12q24.12	111865049	rs7310615	1.12162e-10	207375	0.767269	rs11065987	4e-09	30108127	Body mass index	NA	2018-08-14	ATXN2--[]-BRAP
12q24.12	111865049	rs7310615	1.12162e-10	108309	0.811503	rs597808	3e-09	30595370	Waist-hip ratio	NA	2018-12-27	[ATXN2]
12q24.12	111865049	rs7310615	1.12162e-10	194508	0.825354	rs11065979	3e-09	30054594	Intraocular pressure	ATXN2	2018-07-27	ATXN2--[]--BRAP
12q24.12	111865049	rs7310615	1.12162e-10	194508	0.825354	rs11065979	3e-09	22961000	Primary biliary cirrhosis	ATXN2, BRAP, SH2B3	2012-10-01	ATXN2--[]--BRAP
12q24.12	111865049	rs7310615	1.12162e-10	0	1	rs7310615	2e-09	30698716	HDL cholesterol levels x alcohol consumption (drinkers vs non-drinkers) interaction (2df)	SH2B3	2019-01-29	[SH2B3]
12q24.12	111865049	rs7310615	1.12162e-10	19559	0.953123	rs3184504	2e-09	30578418	Diastolic blood pressure	SH2B3	2018-12-21	[SH2B3]
12q24.12	111865049	rs7310615	1.12162e-10	67751	0.921847	rs7137828	2e-09	23603761	Juvenile idiopathic arthritis (oligoarticular or rheumatoid factor-negative polyarticular)	SH2B3, ATXN2	2013-04-21	[ATXN2]
12q24.12	111865049	rs7310615	1.12162e-10	142707	0.932018	rs653178	2e-09	28067908	Inflammatory bowel disease	SH2B3, BRAP, ACAD10, ALDH2, TMEM116, NAA25, ATXN2, MAPKAPK5, ERP29, RP11-162P23.2	2017-01-09	[ATXN2]
12q24.12	111865049	rs7310615	1.12162e-10	207375	0.767269	rs11065987	2e-09	20686565	LDL cholesterol	BRAP	2010-08-05	ATXN2--[]-BRAP
12q24.12	111865049	rs7310615	1.12162e-10	19559	0.953123	rs3184504	1e-09	30595370	Height	NA	2018-12-27	[SH2B3]
12q24.12	111865049	rs7310615	1.12162e-10	19559	0.953123	rs3184504	1e-09	26192919	Inflammatory bowel disease	NA	2015-07-20	[SH2B3]
12q24.12	111865049	rs7310615	1.12162e-10	19559	0.953123	rs3184504	1e-09	26343387	Coronary artery disease	SH2B3	2015-09-07	[SH2B3]
12q24.12	111865049	rs7310615	1.12162e-10	142707	0.932018	rs653178	1e-09	24586183	Thyroid peroxidase antibody positivity	SH2B3, ATXN2	2014-02-27	[ATXN2]
12q24.12	111865049	rs7310615	1.12162e-10	67751	0.921847	rs7137828	9e-10	26752265	Glaucoma (primary open-angle)	ATXN2	2016-01-11	[ATXN2]
12q24.12	111865049	rs7310615	1.12162e-10	108309	0.811503	rs597808	6e-10	26502338	Systemic lupus erythematosus	SH2B3	2015-10-26	[ATXN2]
12q24.12	111865049	rs7310615	1.12162e-10	19559	0.953123	rs3184504	4e-10	32805626	Tumor necrosis factor levels	SH2B3	2020-08-14	[SH2B3]
12q24.12	111865049	rs7310615	1.12162e-10	19559	0.953123	rs3184504	4e-10	26974007	Chronic inflammatory diseases (ankylosing spondylitis, Crohn's disease, psoriasis, primary sclerosing cholangitis, ulcerative colitis) (pleiotropy)	SH2B3	2016-03-14	[SH2B3]
12q24.12	111865049	rs7310615	1.12162e-10	-31261	0.824315	rs10774624	3e-10	29785010	Intraocular pressure	SHB3/ATXN2	2018-05-21	FAM109A--[]-SH2B3
12q24.12	111865049	rs7310615	1.12162e-10	19559	0.953123	rs3184504	3e-10	27182965	Tonsillectomy	SH2B3	2016-05-16	[SH2B3]
12q24.12	111865049	rs7310615	1.12162e-10	19559	0.953123	rs3184504	3e-10	28928442	Tonsillectomy	SH2B3	2017-09-19	[SH2B3]
12q24.12	111865049	rs7310615	1.12162e-10	207375	0.767269	rs11065987	3e-10	24262325	Coronary artery disease or large artery stroke	SH2B3	2013-11-21	ATXN2--[]-BRAP
12q24.12	111865049	rs7310615	1.12162e-10	19559	0.953123	rs3184504	2e-10	26390057	Diastolic blood pressure	SH2B3	2015-09-21	[SH2B3]
12q24.12	111865049	rs7310615	1.12162e-10	19559	0.953123	rs3184504	2e-10	29917119	Colorectal cancer	NA	2018-06-16	[SH2B3]
12q24.12	111865049	rs7310615	1.12162e-10	67751	0.921847	rs7137828	2e-10	29083406	Allergic disease (asthma, hay fever or eczema)	ATXN2	2017-10-30	[ATXN2]
12q24.12	111865049	rs7310615	1.12162e-10	142707	0.932018	rs653178	2e-10	26051272	Sarcoidosis	ATXN2, SH2B3	2015-09-15	[ATXN2]
12q24.12	111865049	rs7310615	1.12162e-10	19559	0.953123	rs3184504	1e-10	28017375	Hemoglobin levels	SH2B3	2016-12-22	[SH2B3]
12q24.12	111865049	rs7310615	1.12162e-10	19559	0.953123	rs3184504	1e-10	33495596	Left ventricular end-diastolic volume	SH2B3	2021-01-25	[SH2B3]
12q24.12	111865049	rs7310615	1.12162e-10	19559	0.953123	rs3184504	1e-10	30093612	Endometrial cancer	SH2B3	2018-08-09	[SH2B3]
12q24.12	111865049	rs7310615	1.12162e-10	142707	0.932018	rs653178	1e-10	32296059	Asthma	ATXN2	2020-04-15	[ATXN2]
12q24.12	111865049	rs7310615	1.12162e-10	207375	0.767269	rs11065987	8e-11	23297363	Tetralogy of Fallot	PTPN11	2013-01-07	ATXN2--[]-BRAP
12q24.12	111865049	rs7310615	1.12162e-10	19559	0.953123	rs3184504	7e-11	32769997	Thyroid stimulating hormone levels	SH2B3	2020-08-07	[SH2B3]
12q24.12	111865049	rs7310615	1.12162e-10	19559	0.953123	rs3184504	6e-11	23603763	Primary sclerosing cholangitis	SH2B3, ATXN2	2013-06-01	[SH2B3]
12q24.12	111865049	rs7310615	1.12162e-10	19559	0.953123	rs3184504	5e-11	24026423	Platelet count	SH2B3, ATXN2	2013-09-12	[SH2B3]
12q24.12	111865049	rs7310615	1.12162e-10	19559	0.953123	rs3184504	4e-11	31604244	Multiple sclerosis	SH2B3	2019-09-01	[SH2B3]
12q24.12	111865049	rs7310615	1.12162e-10	67751	0.921847	rs7137828	4e-11	33067605	Pappalysin-1 levels	NA	2020-10-16	[ATXN2]
12q24.12	111865049	rs7310615	1.12162e-10	142707	0.932018	rs653178	4e-11	20383146	Chronic kidney disease	ATXN2	2010-04-11	[ATXN2]
12q24.12	111865049	rs7310615	1.12162e-10	142707	0.932018	rs653178	3e-11	26343387	Myocardial infarction	SH2B3	2015-09-07	[ATXN2]
12q24.12	111865049	rs7310615	1.12162e-10	408450	0.671847	rs11513729	3e-11	27997041	Ischemic stroke	NA	2016-12-20	ALDH2--[]-MAPKAPK5
12q24.12	111865049	rs7310615	1.12162e-10	19559	0.953123	rs3184504	2e-11	29507422	High density lipoprotein cholesterol levels	NA	2018-03-05	[SH2B3]
12q24.12	111865049	rs7310615	1.12162e-10	108309	0.811503	rs597808	2e-11	30643258	Smoking status (ever vs never smokers)	ATXN2	2019-01-14	[ATXN2]
12q24.12	111865049	rs7310615	1.12162e-10	207375	0.767269	rs11065987	2e-11	26426971	Body mass index	CUX2, FAM109A, SH2B3, ATXN2, ACAD10, ALDH2, MAPKAPK5-AS1, MAPKAPK5, ADAM1A, TMEM116, ERP29, NAA25, TRAFD1	2015-10-01	ATXN2--[]-BRAP
12q24.12	111865049	rs7310615	1.12162e-10	207375	0.767269	rs11065987	1e-11	19862010	Hemoglobin	TRAFD1	2009-10-11	ATXN2--[]-BRAP
12q24.12	111865049	rs7310615	1.12162e-10	207375	0.767269	rs11065987	1e-11	24097068	LDL cholesterol	BRAP	2013-10-06	ATXN2--[]-BRAP
12q24.12	111865049	rs7310615	1.12162e-10	19559	0.953123	rs3184504	9e-12	29531354	Stroke	SH2B3	2018-03-12	[SH2B3]
12q24.12	111865049	rs7310615	1.12162e-10	19559	0.953123	rs3184504	7e-12	29273807	Body mass index	SH2B3	2017-12-22	[SH2B3]
12q24.12	111865049	rs7310615	1.12162e-10	142707	0.932018	rs653178	7e-12	23263486	Urate levels	ATXN2, PTPN11	2012-12-23	[ATXN2]
12q24.12	111865049	rs7310615	1.12162e-10	207375	0.767269	rs11065987	7e-12	20686565	Cholesterol, total	BRAP	2010-08-05	ATXN2--[]-BRAP
12q24.12	111865049	rs7310615	1.12162e-10	67751	0.921847	rs7137828	5e-12	32678081	Aging traits (healthspan, parental lifespan or longevity) (multivariate analysis)	ATXN2	2020-07-16	[ATXN2]
12q24.12	111865049	rs7310615	1.12162e-10	19559	0.953123	rs3184504	4e-12	27863252	Neutrophil count	SH2B3	2016-11-17	[SH2B3]
12q24.12	111865049	rs7310615	1.12162e-10	108309	0.811503	rs597808	4e-12	30367059	Hypothyroidism	ATXN2/SH2B3	2018-10-26	[ATXN2]
12q24.12	111865049	rs7310615	1.12162e-10	314422	0.502061	rs4766897	4e-12	28107422	Fibrinogen levels	ACAD10	2017-01-20	[ACAD10]
12q24.12	111865049	rs7310615	1.12162e-10	19559	0.953123	rs3184504	3e-12	22493691	Hypothyroidism	SH2B3, ATXN2, LOC100101246, BRAP, NAA25, C12orf51, PTPN11	2012-04-06	[SH2B3]
12q24.12	111865049	rs7310615	1.12162e-10	67751	0.921847	rs7137828	3e-12	29227965	Parental longevity (father's attained age)	SH2B3, ATXN2	2017-12-01	[ATXN2]
12q24.12	111865049	rs7310615	1.12162e-10	19559	0.953123	rs3184504	2e-12	29507422	Low density lipoprotein cholesterol levels	NA	2018-03-05	[SH2B3]
12q24.12	111865049	rs7310615	1.12162e-10	19559	0.953123	rs3184504	2e-12	31015401	Medication use (calcium channel blockers)	SH2B3	2019-04-23	[SH2B3]
12q24.12	111865049	rs7310615	1.12162e-10	194508	0.825354	rs11065979	1e-12	27863252	White blood cell count (basophil)	intergenic	2016-11-17	ATXN2--[]--BRAP
12q24.12	111865049	rs7310615	1.12162e-10	194508	0.825354	rs11065979	1e-12	30642433	Parental lifespan	ATXN2, BRAP	2019-01-15	ATXN2--[]--BRAP
12q24.12	111865049	rs7310615	1.12162e-10	207375	0.767269	rs11065987	1e-12	19862010	Hematocrit	SH2B3, ATXN2	2009-10-11	ATXN2--[]-BRAP
12q24.12	111865049	rs7310615	1.12162e-10	108309	0.811503	rs597808	9e-13	32171239	Hematocrit	NA	2020-03-14	[ATXN2]
12q24.12	111865049	rs7310615	1.12162e-10	19559	0.953123	rs3184504	4e-13	27992413	Primary sclerosing cholangitis	SH2B3	2016-12-19	[SH2B3]
12q24.12	111865049	rs7310615	1.12162e-10	19559	0.953123	rs3184504	4e-13	27863252	Sum basophil neutrophil counts	SH2B3	2016-11-17	[SH2B3]
12q24.12	111865049	rs7310615	1.12162e-10	0	1	rs7310615	2e-13	26561523	Fibrinogen levels	SH2B3	2015-11-10	[SH2B3]
12q24.12	111865049	rs7310615	1.12162e-10	39322	0.875797	rs4766578	2e-13	33106285	Arthritis (juvenile idiopathic)	ATXN2	2020-10-26	[ATXN2]
12q24.12	111865049	rs7310615	1.12162e-10	45170	0.885735	rs10774625	2e-13	31879980	Hypertension	ATXN2	2019-12-26	[ATXN2]
12q24.12	111865049	rs7310615	1.12162e-10	45170	0.885735	rs10774625	2e-13	21060863	Retinal vascular caliber	SH2B3, ATXN2, PTPN11	2010-10-28	[ATXN2]
12q24.12	111865049	rs7310615	1.12162e-10	45170	0.885735	rs10774625	2e-13	33619380	Body mass index and coronary artery disease (pairwise)	ATXN2	2021-02-22	[ATXN2]
12q24.12	111865049	rs7310615	1.12162e-10	45170	0.885735	rs10774625	1e-13	33619380	Body mass index and HDL-C (pairwise)	ATXN2	2021-02-22	[ATXN2]
12q24.12	111865049	rs7310615	1.12162e-10	45170	0.885735	rs10774625	9e-14	28714975	Coronary artery disease (myocardial infarction, percutaneous transluminal coronary angioplasty, coronary artery bypass grafting, angina or chromic ischemic heart disease)	SH2B3	2017-07-17	[ATXN2]
12q24.12	111865049	rs7310615	1.12162e-10	39322	0.875797	rs4766578	8e-14	30104761	Coronary artery disease	ATXN2	2018-08-13	[ATXN2]
12q24.12	111865049	rs7310615	1.12162e-10	0	1	rs7310615	4e-14	29912962	Systolic blood pressure x alcohol consumption (light vs heavy) interaction (2df test)	SH2B3	2018-06-18	[SH2B3]
12q24.12	111865049	rs7310615	1.12162e-10	207375	0.767269	rs11065987	4e-14	24262325	Coronary artery disease or ischemic stroke	SH2B3	2013-11-21	ATXN2--[]-BRAP
12q24.12	111865049	rs7310615	1.12162e-10	19559	0.953123	rs3184504	3e-14	19430479	Diastolic blood pressure	SH2B3	2009-05-10	[SH2B3]
12q24.12	111865049	rs7310615	1.12162e-10	67751	0.921847	rs7137828	3e-14	29227965	Parental longevity (combined parental attained age, Martingale residuals)	SH2B3, ATXN2	2017-12-01	[ATXN2]
12q24.12	111865049	rs7310615	1.12162e-10	142707	0.932018	rs653178	3e-14	31361310	Allergic disease (asthma, hay fever or eczema)	NA	2019-07-30	[ATXN2]
12q24.12	111865049	rs7310615	1.12162e-10	19559	0.953123	rs3184504	2e-14	29507422	Total cholesterol levels	NA	2018-03-05	[SH2B3]
12q24.12	111865049	rs7310615	1.12162e-10	19559	0.953123	rs3184504	2e-14	29531354	Ischemic stroke	SH2B3	2018-03-12	[SH2B3]
12q24.12	111865049	rs7310615	1.12162e-10	19559	0.953123	rs3184504	2e-14	29875488	Blood protein levels	SH2B3	2018-06-06	[SH2B3]
12q24.12	111865049	rs7310615	1.12162e-10	108309	0.811503	rs597808	2e-14	32171239	Hemoglobin concentration	NA	2020-03-14	[ATXN2]
12q24.12	111865049	rs7310615	1.12162e-10	39322	0.875797	rs4766578	1e-14	30275531	HDL cholesterol	ATXN2	2018-10-01	[ATXN2]
12q24.12	111865049	rs7310615	1.12162e-10	39322	0.875797	rs4766578	8e-15	31097437	Birth weight	NA	2019-05-16	[ATXN2]
12q24.12	111865049	rs7310615	1.12162e-10	108309	0.811503	rs597808	8e-15	31089142	Colorectal cancer	NA	2019-05-14	[ATXN2]
12q24.12	111865049	rs7310615	1.12162e-10	108309	0.811503	rs597808	3e-15	32603359	Allergic disease (asthma, hay fever and/or eczema) (multivariate analysis)	ATXN2	2020-06-30	[ATXN2]
12q24.12	111865049	rs7310615	1.12162e-10	108309	0.811503	rs597808	2e-15	32603359	Allergic disease (asthma, hay fever and/or eczema) (age of onset)	ATXN2	2020-06-30	[ATXN2]
12q24.12	111865049	rs7310615	1.12162e-10	19559	0.953123	rs3184504	1e-15	27618452	Systolic blood pressure	SH2B3	2016-09-12	[SH2B3]
12q24.12	111865049	rs7310615	1.12162e-10	142707	0.932018	rs653178	1e-15	31361310	Hay fever and/or eczema	NA	2019-07-30	[ATXN2]
12q24.12	111865049	rs7310615	1.12162e-10	19559	0.953123	rs3184504	6e-16	33067605	C-C motif chemokine 3 levels	NA	2020-10-16	[SH2B3]
12q24.12	111865049	rs7310615	1.12162e-10	0	1	rs7310615	5e-16	32382064	Left ventricular end-diastolic volume	SH2B3	2020-05-07	[SH2B3]
12q24.12	111865049	rs7310615	1.12162e-10	0	1	rs7310615	5e-16	31015401	Medication use (diuretics)	SH2B3	2019-04-23	[SH2B3]
12q24.12	111865049	rs7310615	1.12162e-10	108309	0.811503	rs597808	3e-16	30510241	Colorectal cancer or advanced adenoma	SH2B3	2018-12-03	[ATXN2]
12q24.12	111865049	rs7310615	1.12162e-10	207375	0.767269	rs11065987	2e-16	24097068	Cholesterol, total	BRAP	2013-10-06	ATXN2--[]-BRAP
12q24.12	111865049	rs7310615	1.12162e-10	-156591	0.566147	rs1265564	1e-16	22293688	Type 1 diabetes	CUX2	2012-02-01	[CUX2]
12q24.12	111865049	rs7310615	1.12162e-10	45170	0.885735	rs10774625	6e-17	31578528	Urate levels	ATXN2	2019-10-02	[ATXN2]
12q24.12	111865049	rs7310615	1.12162e-10	19559	0.953123	rs3184504	3e-17	32203549	Apolipoprotein A1 levels	SH2B3	2020-03-23	[SH2B3]
12q24.12	111865049	rs7310615	1.12162e-10	19559	0.953123	rs3184504	2e-17	28739976	Systolic blood pressure	SH2B3	2017-07-24	[SH2B3]
12q24.12	111865049	rs7310615	1.12162e-10	19559	0.953123	rs3184504	1e-17	30572963	Celiac disease	SH2B3	2018-12-20	[SH2B3]
12q24.12	111865049	rs7310615	1.12162e-10	45170	0.885735	rs10774625	9e-18	32888494	Mean spheric corpuscular volume	ATXN2	2020-09-01	[ATXN2]
12q24.12	111865049	rs7310615	1.12162e-10	19559	0.953123	rs3184504	6e-18	24816252	Blood metabolite levels	SH2B3	2014-05-11	[SH2B3]
12q24.12	111865049	rs7310615	1.12162e-10	194508	0.825354	rs11065979	5e-18	30929738	Asthma (childhood onset)	ATXN2, BRAP	2019-03-28	ATXN2--[]--BRAP
12q24.12	111865049	rs7310615	1.12162e-10	39322	0.875797	rs4766578	4e-18	22561518	Vitiligo	SH2B3	2012-05-06	[ATXN2]
12q24.12	111865049	rs7310615	1.12162e-10	142707	0.932018	rs653178	3e-18	19430483	Diastolic blood pressure	SH2B3, ATXN2	2009-05-10	[ATXN2]
12q24.12	111865049	rs7310615	1.12162e-10	-31261	0.824315	rs10774624	8e-19	33067605	Interleukin-27 levels	NA	2020-10-16	FAM109A--[]-SH2B3
12q24.12	111865049	rs7310615	1.12162e-10	19559	0.953123	rs3184504	7e-19	19198610	Eosinophil counts	SH2B3	2009-02-08	[SH2B3]
12q24.12	111865049	rs7310615	1.12162e-10	-31261	0.824315	rs10774624	6e-19	33067605	C-X-C motif chemokine 16 levels	NA	2020-10-16	FAM109A--[]-SH2B3
12q24.12	111865049	rs7310615	1.12162e-10	19559	0.953123	rs3184504	4e-19	23222517	Red blood cell traits	SH2B3, ATXN2	2012-12-05	[SH2B3]
12q24.12	111865049	rs7310615	1.12162e-10	39322	0.875797	rs4766578	4e-19	27863252	Immature fraction of reticulocytes	ATXN2	2016-11-17	[ATXN2]
12q24.12	111865049	rs7310615	1.12162e-10	142707	0.932018	rs653178	4e-19	30595370	Eczema	NA	2018-12-27	[ATXN2]
12q24.12	111865049	rs7310615	1.12162e-10	-31261	0.824315	rs10774624	3e-19	30578418	Systolic blood pressure	SH2B3	2018-12-21	FAM109A--[]-SH2B3
12q24.12	111865049	rs7310615	1.12162e-10	0	1	rs7310615	3e-19	33057200	Myeloproliferative neoplasms	SH2B3, ATXN2	2020-10-14	[SH2B3]
12q24.12	111865049	rs7310615	1.12162e-10	19559	0.953123	rs3184504	3e-19	31043758	Birth weight	SH2B3	2019-05-01	[SH2B3]
12q24.12	111865049	rs7310615	1.12162e-10	142707	0.932018	rs653178	3e-19	21383967	Celiac disease or Rheumatoid arthritis	SH2B3	2011-02-24	[ATXN2]
12q24.12	111865049	rs7310615	1.12162e-10	67751	0.921847	rs7137828	2e-19	29912962	Mean arterial pressure x alcohol consumption interaction (2df test)	ATXN2	2018-06-18	[ATXN2]
12q24.12	111865049	rs7310615	1.12162e-10	39322	0.875797	rs4766578	9e-20	33067605	Tumor necrosis factor receptor 2 levels	NA	2020-10-16	[ATXN2]
12q24.12	111865049	rs7310615	1.12162e-10	142707	0.932018	rs653178	7e-20	21909110	Blood pressure	ATXN2	2011-09-11	[ATXN2]
12q24.12	111865049	rs7310615	1.12162e-10	0	1	rs7310615	5e-20	29912962	Mean arterial pressure x alcohol consumption (light vs heavy) interaction (2df test)	SH2B3	2018-06-18	[SH2B3]
12q24.12	111865049	rs7310615	1.12162e-10	142707	0.932018	rs653178	4e-20	30275531	LDL cholesterol	ATXN2	2018-10-01	[ATXN2]
12q24.12	111865049	rs7310615	1.12162e-10	19559	0.953123	rs3184504	3e-20	27863252	Sum neutrophil eosinophil counts	SH2B3	2016-11-17	[SH2B3]
12q24.12	111865049	rs7310615	1.12162e-10	19559	0.953123	rs3184504	3e-20	27618447	Diastolic blood pressure	SH2B3	2016-10-01	[SH2B3]
12q24.12	111865049	rs7310615	1.12162e-10	142707	0.932018	rs653178	7e-21	20190752	Celiac disease	SH2B3	2010-02-28	[ATXN2]
12q24.12	111865049	rs7310615	1.12162e-10	19559	0.953123	rs3184504	5e-21	22057235	Celiac disease	SH2B3, ATXN2	2011-11-06	[SH2B3]
12q24.12	111865049	rs7310615	1.12162e-10	19559	0.953123	rs3184504	3e-21	27863252	Granulocyte count	SH2B3	2016-11-17	[SH2B3]
12q24.12	111865049	rs7310615	1.12162e-10	19559	0.953123	rs3184504	1e-21	27618452	Diastolic blood pressure	SH2B3	2016-09-12	[SH2B3]
12q24.12	111865049	rs7310615	1.12162e-10	0	1	rs7310615	8e-22	31015401	Medication use (beta blocking agents)	SH2B3	2019-04-23	[SH2B3]
12q24.12	111865049	rs7310615	1.12162e-10	45170	0.885735	rs10774625	4e-22	33619380	Body mass index and systole blood pressure (pairwise)	ATXN2	2021-02-22	[ATXN2]
12q24.12	111865049	rs7310615	1.12162e-10	19559	0.953123	rs3184504	3e-22	33097823	Appendicular lean mass	SH2B3	2020-10-23	[SH2B3]
12q24.12	111865049	rs7310615	1.12162e-10	142707	0.932018	rs653178	2e-22	30275531	Total cholesterol levels	ATXN2	2018-10-01	[ATXN2]
12q24.12	111865049	rs7310615	1.12162e-10	-31261	0.824315	rs10774624	6e-23	27723757	Vitiligo	SH2B3, ATXN2	2016-11-01	FAM109A--[]-SH2B3
12q24.12	111865049	rs7310615	1.12162e-10	108309	0.811503	rs597808	4e-23	32154731	Low density lipoprotein cholesterol levels	ATXN2	2020-03-10	[ATXN2]
12q24.12	111865049	rs7310615	1.12162e-10	19559	0.953123	rs3184504	3e-23	27841878	Systolic blood pressure	SH2B3	2016-11-14	[SH2B3]
12q24.12	111865049	rs7310615	1.12162e-10	45170	0.885735	rs10774625	3e-23	33532862	Myocardial infarction	ATXN2	2021-02-03	[ATXN2]
12q24.12	111865049	rs7310615	1.12162e-10	142707	0.932018	rs653178	1e-23	27618448	Mean arterial pressure	ATXN2, SH2B3	2016-10-01	[ATXN2]
12q24.12	111865049	rs7310615	1.12162e-10	67751	0.921847	rs7137828	4e-24	29912962	Diastolic blood pressure x alcohol consumption (light vs heavy) interaction (2df test)	ATXN2	2018-06-18	[ATXN2]
12q24.12	111865049	rs7310615	1.12162e-10	108309	0.811503	rs597808	4e-24	30595370	Mean corpuscular hemoglobin	NA	2018-12-27	[ATXN2]
12q24.12	111865049	rs7310615	1.12162e-10	19559	0.953123	rs3184504	3e-24	28739976	Diastolic blood pressure	SH2B3	2017-07-24	[SH2B3]
12q24.12	111865049	rs7310615	1.12162e-10	19559	0.953123	rs3184504	4e-25	21909115	Diastolic blood pressure	SH2B3	2011-09-11	[SH2B3]
12q24.12	111865049	rs7310615	1.12162e-10	108309	0.811503	rs597808	2e-25	32203549	Apolipoprotein B levels	ATXN2	2020-03-23	[ATXN2]
12q24.12	111865049	rs7310615	1.12162e-10	19559	0.953123	rs3184504	1e-26	22139419	Platelet count	SH2B3	2011-11-30	[SH2B3]
12q24.12	111865049	rs7310615	1.12162e-10	19559	0.953123	rs3184504	1e-26	27863252	Myeloid white cell count	SH2B3	2016-11-17	[SH2B3]
12q24.12	111865049	rs7310615	1.12162e-10	45170	0.885735	rs10774625	1e-26	27182965	Hypothyroidism	ATXN2	2016-05-16	[ATXN2]
12q24.12	111865049	rs7310615	1.12162e-10	0	1	rs7310615	3e-27	31015401	Medication use (agents acting on the renin-angiotensin system)	SH2B3	2019-04-23	[SH2B3]
12q24.12	111865049	rs7310615	1.12162e-10	19559	0.953123	rs3184504	3e-27	19430480	Type 1 diabetes	SH2B3	2009-05-10	[SH2B3]
12q24.12	111865049	rs7310615	1.12162e-10	19559	0.953123	rs3184504	5e-30	29212778	Coronary artery disease	ATXN2, SH2B3	2017-12-06	[SH2B3]
12q24.12	111865049	rs7310615	1.12162e-10	19559	0.953123	rs3184504	9e-31	32888494	Immature fraction of reticulocytes	SH2B3	2020-09-01	[SH2B3]
12q24.12	111865049	rs7310615	1.12162e-10	19559	0.953123	rs3184504	1e-31	30572963	Type 1 diabetes	SH2B3	2018-12-20	[SH2B3]
12q24.12	111865049	rs7310615	1.12162e-10	108309	0.811503	rs597808	8e-32	29912962	Systolic blood pressure x alcohol consumption interaction (2df test)	ATXN2	2018-06-18	[ATXN2]
12q24.12	111865049	rs7310615	1.12162e-10	19559	0.953123	rs3184504	1e-33	31043758	Offspring birth weight	SH2B3	2019-05-01	[SH2B3]
12q24.12	111865049	rs7310615	1.12162e-10	19559	0.953123	rs3184504	3e-34	30595370	Cardiovascular disease	NA	2018-12-27	[SH2B3]
12q24.12	111865049	rs7310615	1.12162e-10	19559	0.953123	rs3184504	3e-36	29455858	Systolic blood pressure (cigarette smoking interaction)	SH2B3, ATXN2	2018-02-15	[SH2B3]
12q24.12	111865049	rs7310615	1.12162e-10	19559	0.953123	rs3184504	5e-37	32888494	Basophil count	SH2B3	2020-09-01	[SH2B3]
12q24.12	111865049	rs7310615	1.12162e-10	19559	0.953123	rs3184504	2e-38	21829393	Type 1 diabetes	SH2B3	2011-08-04	[SH2B3]
12q24.12	111865049	rs7310615	1.12162e-10	108309	0.811503	rs597808	2e-38	32203549	LDL cholesterol levels	ATXN2	2020-03-23	[ATXN2]
12q24.12	111865049	rs7310615	1.12162e-10	19559	0.953123	rs3184504	5e-43	32888493	Basophil count	NA	2020-09-01	[SH2B3]
12q24.12	111865049	rs7310615	1.12162e-10	19559	0.953123	rs3184504	2e-43	27863252	Red blood cell count	SH2B3	2016-11-17	[SH2B3]
12q24.12	111865049	rs7310615	1.12162e-10	142707	0.932018	rs653178	1e-43	27863252	Monocyte count	ATXN2	2016-11-17	[ATXN2]
12q24.12	111865049	rs7310615	1.12162e-10	19559	0.953123	rs3184504	4e-44	32203549	HDL cholesterol levels	SH2B3	2020-03-23	[SH2B3]
12q24.12	111865049	rs7310615	1.12162e-10	142707	0.932018	rs653178	2e-44	25751624	Type 1 diabetes	SH2B3	2015-04-01	[ATXN2]
12q24.12	111865049	rs7310615	1.12162e-10	19559	0.953123	rs3184504	5e-47	32888494	Neutrophil count	SH2B3	2020-09-01	[SH2B3]
12q24.12	111865049	rs7310615	1.12162e-10	19559	0.953123	rs3184504	7e-49	32888493	Neutrophil count	NA	2020-09-01	[SH2B3]
12q24.12	111865049	rs7310615	1.12162e-10	142707	0.932018	rs653178	2e-54	33356394	Urate levels	NA	2020-12-28	[ATXN2]
12q24.12	111865049	rs7310615	1.12162e-10	67751	0.921847	rs7137828	9e-56	30595370	Systolic blood pressure	NA	2018-12-27	[ATXN2]
12q24.12	111865049	rs7310615	1.12162e-10	108309	0.811503	rs597808	8e-60	29912962	Diastolic blood pressure x alcohol consumption interaction (2df test)	ATXN2	2018-06-18	[ATXN2]
12q24.12	111865049	rs7310615	1.12162e-10	39322	0.875797	rs4766578	2e-60	27863252	High light scatter reticulocyte percentage of red cells	ATXN2	2016-11-17	[ATXN2]
12q24.12	111865049	rs7310615	1.12162e-10	19559	0.953123	rs3184504	2e-64	27841878	Diastolic blood pressure	SH2B3	2016-11-14	[SH2B3]
12q24.12	111865049	rs7310615	1.12162e-10	19559	0.953123	rs3184504	6e-67	29455858	Diastolic blood pressure (cigarette smoking interaction)	SH2B3, ATXN2	2018-02-15	[SH2B3]
12q24.12	111865049	rs7310615	1.12162e-10	39322	0.875797	rs4766578	2e-69	27863252	Reticulocyte fraction of red cells	ATXN2	2016-11-17	[ATXN2]
12q24.12	111865049	rs7310615	1.12162e-10	19559	0.953123	rs3184504	9e-70	27863252	White blood cell count	SH2B3	2016-11-17	[SH2B3]
12q24.12	111865049	rs7310615	1.12162e-10	19559	0.953123	rs3184504	8e-72	27863252	Hematocrit	SH2B3	2016-11-17	[SH2B3]
12q24.12	111865049	rs7310615	1.12162e-10	19559	0.953123	rs3184504	1e-74	27863252	Hemoglobin concentration	SH2B3	2016-11-17	[SH2B3]
12q24.12	111865049	rs7310615	1.12162e-10	39322	0.875797	rs4766578	3e-75	27863252	High light scatter reticulocyte count	ATXN2	2016-11-17	[ATXN2]
12q24.12	111865049	rs7310615	1.12162e-10	142707	0.932018	rs653178	2e-75	32888494	Lymphocyte percentage of white cells	ATXN2	2020-09-01	[ATXN2]
12q24.12	111865049	rs7310615	1.12162e-10	0	1	rs7310615	2e-76	30595370	Autoimmune traits	NA	2018-12-27	[SH2B3]
12q24.12	111865049	rs7310615	1.12162e-10	19559	0.953123	rs3184504	6e-85	32888494	High light scatter reticulocyte percentage of red cells	SH2B3	2020-09-01	[SH2B3]
12q24.12	111865049	rs7310615	1.12162e-10	19559	0.953123	rs3184504	3e-90	32888494	Reticulocyte fraction of red cells	SH2B3	2020-09-01	[SH2B3]
12q24.12	111865049	rs7310615	1.12162e-10	19559	0.953123	rs3184504	7e-91	27863252	Reticulocyte count	SH2B3	2016-11-17	[SH2B3]
12q24.12	111865049	rs7310615	1.12162e-10	19559	0.953123	rs3184504	1e-102	30595370	Red blood cell count	NA	2018-12-27	[SH2B3]
12q24.12	111865049	rs7310615	1.12162e-10	19559	0.953123	rs3184504	8e-108	32888494	Red blood cell count	SH2B3	2020-09-01	[SH2B3]
12q24.12	111865049	rs7310615	1.12162e-10	142707	0.932018	rs653178	5e-108	27863252	Neutrophil percentage of granulocytes	ATXN2	2016-11-17	[ATXN2]
12q24.12	111865049	rs7310615	1.12162e-10	142707	0.932018	rs653178	8e-111	32888494	Neutrophil percentage of white cells	ATXN2	2020-09-01	[ATXN2]
12q24.12	111865049	rs7310615	1.12162e-10	19559	0.953123	rs3184504	1e-112	31015401	Medication use (thyroid preparations)	SH2B3	2019-04-23	[SH2B3]
12q24.12	111865049	rs7310615	1.12162e-10	19559	0.953123	rs3184504	1e-114	32888494	High light scatter reticulocyte count	SH2B3	2020-09-01	[SH2B3]
12q24.12	111865049	rs7310615	1.12162e-10	19559	0.953123	rs3184504	1e-114	30595370	Hypothyroidism	NA	2018-12-27	[SH2B3]
12q24.12	111865049	rs7310615	1.12162e-10	19559	0.953123	rs3184504	9e-116	32581359	Autoimmune thyroid disease	SH2B3	2020-06-24	[SH2B3]
12q24.12	111865049	rs7310615	1.12162e-10	19559	0.953123	rs3184504	6e-117	32888494	Hemoglobin	SH2B3	2020-09-01	[SH2B3]
12q24.12	111865049	rs7310615	1.12162e-10	142707	0.932018	rs653178	3e-120	27863252	Eosinophil percentage of white cells	ATXN2	2016-11-17	[ATXN2]
12q24.12	111865049	rs7310615	1.12162e-10	19559	0.953123	rs3184504	2e-125	32888494	Reticulocyte count	SH2B3	2020-09-01	[SH2B3]
12q24.12	111865049	rs7310615	1.12162e-10	142707	0.932018	rs653178	4e-126	27863252	Eosinophil percentage of granulocytes	ATXN2	2016-11-17	[ATXN2]
12q24.12	111865049	rs7310615	1.12162e-10	67751	0.921847	rs7137828	3e-129	32888493	Red blood cell count	NA	2020-09-01	[ATXN2]
12q24.12	111865049	rs7310615	1.12162e-10	19559	0.953123	rs3184504	7e-134	27863252	Lymphocyte counts	SH2B3	2016-11-17	[SH2B3]
12q24.12	111865049	rs7310615	1.12162e-10	19559	0.953123	rs3184504	1e-136	32888493	Monocyte count	NA	2020-09-01	[SH2B3]
12q24.12	111865049	rs7310615	1.12162e-10	142707	0.932018	rs653178	7e-167	27863252	Sum eosinophil basophil counts	ATXN2	2016-11-17	[ATXN2]
12q24.12	111865049	rs7310615	1.12162e-10	19559	0.953123	rs3184504	3e-175	32327693	Hemoglobin levels	SH2B3	2020-04-23	[SH2B3]
12q24.12	111865049	rs7310615	1.12162e-10	19559	0.953123	rs3184504	6e-180	27863252	Platelet count	SH2B3	2016-11-17	[SH2B3]
12q24.12	111865049	rs7310615	1.12162e-10	142707	0.932018	rs653178	1e-180	27863252	Eosinophil counts	ATXN2	2016-11-17	[ATXN2]
12q24.12	111865049	rs7310615	1.12162e-10	19559	0.953123	rs3184504	2e-184	32888494	Hematocrit	SH2B3	2020-09-01	[SH2B3]
12q24.12	111865049	rs7310615	1.12162e-10	19559	0.953123	rs3184504	5e-216	27863252	Plateletcrit	SH2B3	2016-11-17	[SH2B3]
12q24.12	111865049	rs7310615	1.12162e-10	19559	0.953123	rs3184504	8e-222	30595370	White blood cell count	NA	2018-12-27	[SH2B3]
12q24.12	111865049	rs7310615	1.12162e-10	19559	0.953123	rs3184504	2e-228	32888494	White blood cell count	SH2B3	2020-09-01	[SH2B3]
12q24.12	111865049	rs7310615	1.12162e-10	67751	0.921847	rs7137828	1e-241	32888493	Hematocrit	NA	2020-09-01	[ATXN2]
12q24.12	111865049	rs7310615	1.12162e-10	67751	0.921847	rs7137828	2e-272	32888493	Hemoglobin concentration	NA	2020-09-01	[ATXN2]
12q24.12	111865049	rs7310615	1.12162e-10	19559	0.953123	rs3184504	8e-290	32888493	White blood cell count	NA	2020-09-01	[SH2B3]
12q24.12	111865049	rs7310615	1.12162e-10	-31261	0.824315	rs10774624	1e-300	30595370	Eosinophil counts	NA	2018-12-27	FAM109A--[]-SH2B3
12q24.12	111865049	rs7310615	1.12162e-10	19559	0.953123	rs3184504	0	32888494	Eosinophil counts	SH2B3	2020-09-01	[SH2B3]
12q24.12	111865049	rs7310615	1.12162e-10	19559	0.953123	rs3184504	0	32888494	Monocyte count	SH2B3	2020-09-01	[SH2B3]
12q24.12	111865049	rs7310615	1.12162e-10	19559	0.953123	rs3184504	0	32888494	Platelet count	SH2B3	2020-09-01	[SH2B3]
12q24.12	111865049	rs7310615	1.12162e-10	19559	0.953123	rs3184504	0	32888494	Lymphocyte counts	SH2B3	2020-09-01	[SH2B3]
12q24.12	111865049	rs7310615	1.12162e-10	19559	0.953123	rs3184504	0	32888494	Plateletcrit	SH2B3	2020-09-01	[SH2B3]
12q24.12	111865049	rs7310615	1.12162e-10	67751	0.921847	rs7137828	0	32888493	Lymphocyte counts	NA	2020-09-01	[ATXN2]
12q24.12	111865049	rs7310615	1.12162e-10	67751	0.921847	rs7137828	0	32888494	Eosinophil percentage of white cells	ATXN2	2020-09-01	[ATXN2]
12q24.12	111865049	rs7310615	1.12162e-10	218113	0.757262	rs11065991	0	32888493	Eosinophil counts	NA	2020-09-01	[BRAP]
10q24.2	99861312	rs10786387	1.12582e-10	166675	0.506731	rs61875311	2e-08	31562340	Height	LOXL4	2019-09-27	[LOXL4]
10q24.2	99861312	rs10786387	1.12582e-10	156141	0.860054	rs1983864	8e-16	29273807	Body mass index	LOXL4, R3HCC1L	2017-12-22	[LOXL4]
10q24.2	99861312	rs10786387	1.12582e-10	0	1	rs10786387	4e-17	31669095	Body mass index	NA	2019-10-24	CRTAC1--[]--R3HCC1L
10q24.2	99861312	rs10786387	1.12582e-10	152503	0.860054	rs878177	5e-22	30595370	Height	NA	2018-12-27	[LOXL4]
5q34	165487589	rs41012	1.33786e-10	10690	0.679146	rs31768	3e-09	29942086	Intelligence	NA	2018-06-25	[]
5q34	165487589	rs41012	1.33786e-10	-113268	0.529218	rs26443	1e-09	30038396	Highest math class taken (MTAG)	Intergenic	2018-07-23	[]
5q34	165487589	rs41012	1.33786e-10	-114379	0.535779	rs26442	6e-10	30038396	Self-reported math ability	Intergenic	2018-07-23	[]
5q34	165487589	rs41012	1.33786e-10	7902	0.612166	rs31771	5e-10	29326435	Intelligence (MTAG)	RPL7P20	2018-01-11	[]
5q34	165487589	rs41012	1.33786e-10	-7840	0.885968	rs830386	4e-10	29844566	General cognitive ability	RPL7P20	2018-05-29	[]
5q34	165487589	rs41012	1.33786e-10	-83843	0.623242	rs830233	3e-12	27958378	QT interval (sulfonylurea treatment interaction)	intergenic	2016-12-13	[]
5q34	165487589	rs41012	1.33786e-10	-113268	0.529218	rs26443	2e-12	30038396	Cognitive performance (MTAG)	Intergenic	2018-07-23	[]
5q34	165487589	rs41012	1.33786e-10	-113268	0.529218	rs26443	1e-12	30038396	Self-reported math ability (MTAG)	Intergenic	2018-07-23	[]
7q22.3	106916121	rs3839821	2.84636e-10	-1177	0.991204	rs17428504	3e-08	33339817	Serum alkaline phosphatase levels	COG5	2020-12-18	[COG5]
7q22.3	106916121	rs3839821	2.84636e-10	156560	0.822759	rs4515482	2e-08	31015401	Medication use (beta blocking agents)	COG5	2019-04-23	[COG5]
7q22.3	106916121	rs3839821	2.84636e-10	41040	0.811191	rs150483923	1e-08	30804565	Insomnia	NA	2019-02-25	[COG5]
7q22.3	106916121	rs3839821	2.84636e-10	281573	0.722527	rs6979198	1e-08	30804565	Sleep duration	NA	2019-02-25	[COG5]
7q22.3	106916121	rs3839821	2.84636e-10	197731	0.554672	rs17481621	4e-09	30643251	Smoking initiation (ever regular vs never regular) (MTAG)	NA	2019-01-14	[COG5,GPR22]
7q22.3	106916121	rs3839821	2.84636e-10	-115033	0.674375	rs257377	2e-09	32493714	Low density lipoprotein cholesterol levels	NA	2020-06-03	[PRKAR2B]
7q22.3	106916121	rs3839821	2.84636e-10	46827	0.829393	rs77605964	8e-14	32203549	HDL cholesterol levels	COG5	2020-03-23	[COG5]
7q22.3	106916121	rs3839821	2.84636e-10	41040	0.811191	rs150483923	6e-17	32203549	Apolipoprotein A1 levels	COG5	2020-03-23	[COG5]
7q22.3	106916121	rs3839821	2.84636e-10	202926	0.724562	rs12534124	4e-20	33547301	Serum alkaline phosphatase levels	COG5	2021-02-05	[COG5]
3p12.1	85653460	rs10511073	4.61322e-10	-59876	0.644551	rs6780346	4e-08	32066663	Oily fish consumption	CADM2	2020-02-03	[CADM2]
3p12.1	85653460	rs10511073	4.61322e-10	-59876	0.644551	rs6780346	4e-08	32066663	Pork consumption	CADM2	2020-02-03	[CADM2]
3p12.1	85653460	rs10511073	4.61322e-10	65193	0.70468	rs4727618	2e-08	31844048	Household income	KMT2E	2019-12-16	[KMT2E]
3p12.1	85653460	rs10511073	4.61322e-10	-48537	0.689582	rs17518584	3e-09	25869804	Information processing speed	CADM2	2015-04-14	[CADM2]
3p12.1	85653460	rs10511073	4.61322e-10	106098	0.521024	rs7611991	3e-09	29500382	Suffering from nerves	NA	2018-03-02	[CADM2]
3p12.1	85653460	rs10511073	4.61322e-10	-139667	0.740254	rs62250713	1e-09	32451486	Problematic alcohol use	CADM2	2020-05-25	[CADM2]
3p12.1	85653460	rs10511073	4.61322e-10	-59876	0.644551	rs6780346	1e-10	30679032	Alcohol consumption (drinks per week)	CADM2	2018-12-06	[CADM2]
3p12.1	85653460	rs10511073	4.61322e-10	106098	0.521024	rs7611991	4e-11	29500382	Feeling nervous	NA	2018-03-02	[CADM2]
3p12.1	85653460	rs10511073	4.61322e-10	-137684	0.694144	rs62250714	3e-11	30578418	Pulse pressure	CADM2	2018-12-21	[CADM2]
3p12.1	85653460	rs10511073	4.61322e-10	-140345	0.702192	rs6762267	7e-13	30181555	Self-reported risk-taking behaviour	NA	2018-09-04	[CADM2]
3p12.1	85653460	rs10511073	4.61322e-10	-65255	0.699851	rs35438712	2e-13	30617275	Smoking initiation	CADM2	2019-01-07	[CADM2]
3p12.1	85653460	rs10511073	4.61322e-10	-49817	0.710585	rs7652808	2e-13	30867560	Anxiety/tension (special factor of neuroticism)	CADM2	2019-03-13	[CADM2]
3p12.1	85653460	rs10511073	4.61322e-10	-224734	0.579605	rs2163971	5e-14	30643258	Number of sexual partners	CADM2	2019-01-14	[CADM2]
3p12.1	85653460	rs10511073	4.61322e-10	-128137	0.721717	rs12637791	5e-14	31669095	Body mass index	NA	2019-10-24	[CADM2]
3p12.1	85653460	rs10511073	4.61322e-10	-34381	0.688384	rs1449386	4e-14	30578418	Systolic blood pressure	CADM2	2018-12-21	[CADM2]
3p12.1	85653460	rs10511073	4.61322e-10	-140345	0.702192	rs6762267	2e-15	30271922	Body mass index	CADM2	2018-05-03	[CADM2]
3p12.1	85653460	rs10511073	4.61322e-10	-37451	0.689504	rs62250491	2e-15	32231276	Smoking status (ever vs never smokers)	NA	2020-03-30	[CADM2]
3p12.1	85653460	rs10511073	4.61322e-10	-134880	0.721717	rs2875907	9e-17	30150663	Cannabis use	CADM2	2018-08-27	[CADM2]
3p12.1	85653460	rs10511073	4.61322e-10	-139667	0.740254	rs62250713	4e-17	29500382	Feeling worry	CADM2	2018-03-02	[CADM2]
3p12.1	85653460	rs10511073	4.61322e-10	-193329	0.702192	rs1549979	3e-17	30679032	Smoking initiation (ever regular vs never regular)	CADM2	2018-12-06	[CADM2]
3p12.1	85653460	rs10511073	4.61322e-10	-129290	0.721717	rs11127893	3e-17	32451486	Problematic alcohol use (MTAG)	NA	2020-05-25	[CADM2]
3p12.1	85653460	rs10511073	4.61322e-10	-22318	0.705639	rs1972994	8e-18	32059762	Serum 25-Hydroxyvitamin D levels	NA	2020-02-05	[CADM2]
3p12.1	85653460	rs10511073	4.61322e-10	-21334	0.694144	rs6549043	4e-18	32231278	Refractive error	CADM2	2020-03-30	[CADM2]
3p12.1	85653460	rs10511073	4.61322e-10	-129290	0.721717	rs11127893	2e-18	32451486	Alcohol consumption (drinks per week) (MTAG)	NA	2020-05-25	[CADM2]
3p12.1	85653460	rs10511073	4.61322e-10	-2324	0.698819	rs34495106	7e-19	30595370	Smoking status	NA	2018-12-27	[CADM2]
3p12.1	85653460	rs10511073	4.61322e-10	-140345	0.702192	rs6762267	3e-19	30271922	Smoking status (ever vs never smokers)	NA	2018-05-03	[CADM2]
3p12.1	85653460	rs10511073	4.61322e-10	2514	0.598217	rs3774745	1e-19	31844048	Household income (MTAG)	SEMA3F	2019-12-16	[SEMA3F]
3p12.1	85653460	rs10511073	4.61322e-10	-59032	0.716713	rs6807666	1e-19	29942085	Worry	NA	2018-06-25	[CADM2]
3p12.1	85653460	rs10511073	4.61322e-10	-2324	0.698819	rs34495106	2e-20	30643258	Smoking status (ever vs never smokers)	CADM2	2019-01-14	[CADM2]
3p12.1	85653460	rs10511073	4.61322e-10	-72872	0.694144	rs17516256	1e-20	30643258	Automobile speeding propensity	CADM2	2019-01-14	[CADM2]
3p12.1	85653460	rs10511073	4.61322e-10	-193329	0.702192	rs1549979	9e-21	30643251	Smoking initiation (ever regular vs never regular)	NA	2019-01-14	[CADM2]
3p12.1	85653460	rs10511073	4.61322e-10	-196220	0.702192	rs62250685	1e-21	30643251	Alcohol consumption (drinks per week)	NA	2019-01-14	[CADM2]
3p12.1	85653460	rs10511073	4.61322e-10	-49817	0.710585	rs7652808	1e-23	32242144	Serum 25-Hydroxyvitamin D levels	NA	2020-04-02	[CADM2]
3p12.1	85653460	rs10511073	4.61322e-10	-29271	0.683658	rs6790699	6e-27	30643258	Risk-taking tendency (4-domain principal component model)	CADM2	2019-01-14	[CADM2]
3p12.1	85653460	rs10511073	4.61322e-10	-140345	0.702192	rs6762267	7e-31	30271922	Self-reported risk-taking behaviour	CADM2	2018-05-03	[CADM2]
3p12.1	85653460	rs10511073	4.61322e-10	-196220	0.702192	rs62250685	1e-31	30643251	Alcohol consumption (drinks per week) (MTAG)	NA	2019-01-14	[CADM2]
3p12.1	85653460	rs10511073	4.61322e-10	-106662	0.615387	rs10433500	9e-84	30643258	Adventurousness	CADM2	2019-01-14	[CADM2]
3p12.1	85653460	rs10511073	4.61322e-10	-53540	0.694144	rs6783138	1e-90	30643258	General risk tolerance (MTAG)	CADM2	2019-01-14	[CADM2]
1q21.3	154878911	rs4845687	1.08211e-09	32019	0.733132	rs58629129	3e-08	32887889	Prostate cancer	NA	2020-09-04	PMVK-[]-PBXIP1
1q21.3	154878911	rs4845687	1.08211e-09	-44728	0.680544	rs1218582	2e-08	23535732	Prostate cancer	ADAM15, ADAR, CKS1B, DCST1, DCST2, EFNA3, EFNA4, LOC10050, FLAD1, KCNN3, LENEP, LOC100505666, MIR4258, PBXIP1, DPM3, PYGO2, EFNA1, SHC1, SLC50A1, ZBTB7B, PMVK	2013-04-01	[KCNN3]
1q21.3	154878911	rs4845687	1.08211e-09	-44728	0.680544	rs1218582	1e-08	29892016	Prostate cancer	NA	2018-06-11	[KCNN3]
1q21.3	154878911	rs4845687	1.08211e-09	101440	0.524971	rs56103503	2e-14	33398198	Prostate cancer	NA	2021-01-04	[ZBTB7B]
3p24.3	17394615	rs373178590	1.26476e-09	0	1	rs1374197	5e-08	30643258	General risk tolerance (MTAG)	TBC1D5	2019-01-14	[TBC1D5]
3p24.3	17394615	rs373178590	1.26476e-09	-63966	0.947285	rs283914	4e-08	30181555	Self-reported risk-taking behaviour	NA	2018-09-04	[TBC1D5]
3p24.3	17394615	rs373178590	1.26476e-09	464751	0.581571	rs4330281	3e-08	30285260	Schizophrenia	PP1P	2018-10-03	TBC1D5--[]---LOC339862
3p24.3	17394615	rs373178590	1.26476e-09	464751	0.581571	rs4330281	3e-08	26198764	Schizophrenia	NA	2015-07-21	TBC1D5--[]---LOC339862
3p24.3	17394615	rs373178590	1.26476e-09	464751	0.581571	rs4330281	3e-08	28991256	Schizophrenia	TBC1D5	2017-10-09	TBC1D5--[]---LOC339862
3p24.3	17394615	rs373178590	1.26476e-09	401577	0.753992	rs4908972	8e-09	31268507	Schizophrenia	NA	2019-07-03	TBC1D5--[]---LOC339862
3p24.3	17394615	rs373178590	1.26476e-09	-63966	0.947285	rs283914	5e-09	30271922	Self-reported risk-taking behaviour	TBC1D5	2018-05-03	[TBC1D5]
3p24.3	17394615	rs373178590	1.26476e-09	464751	0.581571	rs4330281	5e-09	25056061	Schizophrenia	TBC1D5	2014-07-22	TBC1D5--[]---LOC339862
3p24.3	17394615	rs373178590	1.26476e-09	-149947	0.843634	rs2470581	1e-10	30595370	Height	NA	2018-12-27	[TBC1D5]
3p13	69844663	rs13097431	1.32769e-09	35007	1	rs6805924	5e-08	32203549	Triglyceride levels	MITF	2020-03-23	[MITF]
3p13	69844663	rs13097431	1.32769e-09	-2783	0.947264	rs17006441	4e-10	27863252	Hemoglobin concentration	MITF	2016-11-17	[MITF]
3p13	69844663	rs13097431	1.32769e-09	-13989	0.937	rs9825958	1e-13	30531825	Blond vs. brown/black hair color	MITF	2018-12-10	[MITF]
3p13	69844663	rs13097431	1.32769e-09	-12429	0.931902	rs11716109	3e-16	30595370	Hair color	NA	2018-12-27	[MITF]
3p13	69844663	rs13097431	1.32769e-09	-2783	0.947264	rs17006441	2e-19	32327693	Hemoglobin levels	MITF	2020-04-23	[MITF]
3p13	69844663	rs13097431	1.32769e-09	-2783	0.947264	rs17006441	3e-25	32888494	Hemoglobin	MITF	2020-09-01	[MITF]
3p13	69844663	rs13097431	1.32769e-09	531	0.978617	rs7626717	3e-26	32888494	Hematocrit	MITF	2020-09-01	[MITF]
3p13	69844663	rs13097431	1.32769e-09	-692	0.973332	rs6777363	4e-30	32888493	Hemoglobin concentration	NA	2020-09-01	[MITF]
3p13	69844663	rs13097431	1.32769e-09	37243	0.994618	rs62252216	2e-32	30595370	Red blood cell count	NA	2018-12-27	[MITF]
3p13	69844663	rs13097431	1.32769e-09	35096	1	rs6805945	5e-33	32888494	Red blood cell count	MITF	2020-09-01	[MITF]
3p13	69844663	rs13097431	1.32769e-09	9138	0.932033	rs1430611	1e-34	32888493	Hematocrit	NA	2020-09-01	[MITF]
3p13	69844663	rs13097431	1.32769e-09	34660	1	rs6805563	6e-45	32888493	Red blood cell count	NA	2020-09-01	[MITF]
2p22.1	41653824	rs906549	1.38688e-09	151996	0.521417	rs12712784	5e-08	30038396	Highest math class taken (MTAG)	Intergenic	2018-07-23	[]---C2orf91
2p22.1	41653824	rs906549	1.38688e-09	-46893	0.891515	rs6708515	2e-08	33414549	Cognitive aspects of educational attainment	NA	2021-01-07	SLC8A1---[]---C2orf91
2p22.1	41653824	rs906549	1.38688e-09	-46893	0.891515	rs6708515	2e-08	30038396	Cognitive performance	Intergenic	2018-07-23	SLC8A1---[]---C2orf91
2p22.1	41653824	rs906549	1.38688e-09	151996	0.521417	rs12712784	1e-08	30038396	Self-reported math ability (MTAG)	Intergenic	2018-07-23	[]---C2orf91
2p22.1	41653824	rs906549	1.38688e-09	83376	0.762393	rs12105701	5e-09	32317632	Leisure sedentary behaviour (television watching)	NA	2020-04-21	[]---C2orf91
2p22.1	41653824	rs906549	1.38688e-09	-37478	0.953873	rs967569	8e-10	29942086	Intelligence	NA	2018-06-25	SLC8A1---[]---C2orf91
2p22.1	41653824	rs906549	1.38688e-09	-46977	0.930957	rs6737264	3e-10	30038396	Cognitive performance (MTAG)	Intergenic	2018-07-23	SLC8A1---[]---C2orf91
2p22.1	41653824	rs906549	1.38688e-09	19921	0.90045	rs1396141	7e-13	30108127	Body mass index	NA	2018-08-14	[]---C2orf91
1p13.3	110042079	rs2091329	1.93959e-09	-27909	0.724084	rs12136063	5e-08	26831199	Glomerular filtration rate (creatinine)	SYPL2	2016-01-21	[SYPL2]
1p13.3	110042079	rs2091329	1.93959e-09	-150946	0.576459	rs10127790	8e-09	28452372	Glomerular filtration rate (creatinine)	SYPL2	2017-04-28	[SORT1]
1p13.3	110042079	rs2091329	1.93959e-09	-1769	0.773802	rs6666119	6e-09	30595370	Educational attainment (years of education)	NA	2018-12-27	[CYB561D1]
1p13.3	110042079	rs2091329	1.93959e-09	-199808	0.574426	rs680434	1e-09	30038396	Self-reported math ability	Intergenic	2018-07-23	[MYBPHL]
1p13.3	110042079	rs2091329	1.93959e-09	-155708	0.610638	rs11102974	1e-09	29186694	Cognitive ability	SORT1	2017-11-28	[SORT1]
1p13.3	110042079	rs2091329	1.93959e-09	-195801	0.573889	rs407102	2e-10	29844566	General cognitive ability	MYBPHL	2018-05-29	[MYBPHL]
1p13.3	110042079	rs2091329	1.93959e-09	-30378	0.709531	rs2152924	2e-10	29186694	Cognitive ability (MTAG)	SYPL2	2017-11-28	[SYPL2]
1p13.3	110042079	rs2091329	1.93959e-09	-11134	0.763775	rs1144593	2e-10	29942086	Intelligence	NA	2018-06-25	[ATXN7L2]
1p13.3	110042079	rs2091329	1.93959e-09	-201450	0.533442	rs600806	4e-11	29326435	Intelligence (MTAG)	MYBPHL	2018-01-11	[MYBPHL]
1p13.3	110042079	rs2091329	1.93959e-09	-11134	0.763775	rs1144593	3e-13	33414549	Cognitive aspects of educational attainment	NA	2021-01-07	[ATXN7L2]
1p13.3	110042079	rs2091329	1.93959e-09	-11134	0.763775	rs1144593	2e-13	30038396	Cognitive performance	Intergenic	2018-07-23	[ATXN7L2]
1p13.3	110042079	rs2091329	1.93959e-09	-140617	0.601929	rs1963869	4e-15	31015462	Estimated glomerular filtration rate	SYPL2	2019-04-23	[SORT1]
1p13.3	110042079	rs2091329	1.93959e-09	-196827	0.599939	rs638542	2e-15	30038396	Self-reported math ability (MTAG)	Intergenic	2018-07-23	[MYBPHL]
1p13.3	110042079	rs2091329	1.93959e-09	6357	0.920398	rs3738772	2e-18	30038396	Educational attainment (years of education)	NA	2018-07-23	CYB561D1-[]-AMIGO1
1p13.3	110042079	rs2091329	1.93959e-09	5031	0.879327	rs14184	2e-19	30038396	Highest math class taken (MTAG)	Intergenic	2018-07-23	CYB561D1-[]-AMIGO1
1p13.3	110042079	rs2091329	1.93959e-09	-29790	0.717894	rs10857788	2e-20	31152163	Estimated glomerular filtration rate	SYPL2	2019-05-31	[SYPL2]
1p13.3	110042079	rs2091329	1.93959e-09	-1769	0.773802	rs6666119	3e-21	30038396	Cognitive performance (MTAG)	Intergenic	2018-07-23	[CYB561D1]
1p13.3	110042079	rs2091329	1.93959e-09	4294	0.878336	rs575113	5e-22	30038396	Educational attainment (MTAG)	Intergenic	2018-07-23	CYB561D1-[]-AMIGO1
2q22.3	147842671	rs497418	2.99273e-09	61131	0.769388	rs778094	3e-09	31501611	Predicted visceral adipose tissue	NA	2019-09-09	[]---ACVR2A
2q22.3	147842671	rs497418	2.99273e-09	57980	0.831355	rs409696	2e-16	32376654	Adult body size	ACVR2A	2020-05-06	[]---ACVR2A
2q22.3	147842671	rs497418	2.99273e-09	58536	0.796777	rs1451077	1e-18	30239722	Body mass index	NA	2018-09-14	[]---ACVR2A
2q22.3	147842671	rs497418	2.99273e-09	5219	0.983735	rs2381977	6e-19	31669095	Body mass index	NA	2019-10-24	[]---ACVR2A
2q22.3	147842671	rs497418	2.99273e-09	61131	0.769388	rs778094	1e-19	30595370	Body mass index	NA	2018-12-27	[]---ACVR2A
3p21.31	50202231	rs2624839	3.1242e-09	-9471	0.517758	rs2526390	3e-08	31761296	Appendicular lean mass	NA	2019-11-21	RBM5--[]SEMA3F
3p21.31	50202231	rs2624839	3.1242e-09	20695	0.678604	rs1046956	2e-08	30108127	Body mass index	NA	2018-08-14	[SEMA3F]
3p21.31	50202231	rs2624839	3.1242e-09	45593	0.663725	rs2236941	8e-09	30643258	Smoking status (ever vs never smokers)	SLC38A3	2019-01-14	[SLC38A3]
3p21.31	50202231	rs2624839	3.1242e-09	0	1	rs2624839	7e-09	29844566	General cognitive ability	SEMA3F	2018-05-29	[SEMA3F]
3p21.31	50202231	rs2624839	3.1242e-09	-9471	0.517758	rs2526390	2e-09	33097823	Appendicular lean mass	NA	2020-10-23	RBM5--[]SEMA3F
3p21.31	50202231	rs2624839	3.1242e-09	-27659	0.521154	rs13100903	6e-10	30643258	General risk tolerance (MTAG)	SEMA3F	2019-01-14	RBM5--[]--SEMA3F
3p21.31	50202231	rs2624839	3.1242e-09	-27659	0.521154	rs13100903	4e-10	32888493	Mean platelet volume	NA	2020-09-01	RBM5--[]--SEMA3F
3p21.31	50202231	rs2624839	3.1242e-09	14190	0.670636	rs13059311	2e-10	33414549	Noncognitive aspects of educational attainment	NA	2021-01-07	[SEMA3F]
3p21.31	50202231	rs2624839	3.1242e-09	6822	0.588683	rs3774751	1e-10	30804565	Insomnia	NA	2019-02-25	[SEMA3F]
3p21.31	50202231	rs2624839	3.1242e-09	-307	0.935251	rs2188151	3e-11	27089180	Age at first sexual intercourse	SEMA3F	2016-04-18	[SEMA3F]
3p21.31	50202231	rs2624839	3.1242e-09	-307	0.935251	rs2188151	1e-12	27089180	Age at first birth	RBM6, SEMA3F	2016-04-18	[SEMA3F]
3p21.31	50202231	rs2624839	3.1242e-09	-9471	0.517758	rs2526390	4e-14	30643251	Smoking initiation (ever regular vs never regular)	NA	2019-01-14	RBM5--[]SEMA3F
3p21.31	50202231	rs2624839	3.1242e-09	-27659	0.521154	rs13100903	5e-18	29942086	Intelligence	NA	2018-06-25	RBM5--[]--SEMA3F
3p21.31	50202231	rs2624839	3.1242e-09	-9471	0.517758	rs2526390	3e-18	30643251	Smoking initiation (ever regular vs never regular) (MTAG)	NA	2019-01-14	RBM5--[]SEMA3F
3p21.31	50202231	rs2624839	3.1242e-09	-14635	0.645344	rs2526398	2e-20	30038396	Highest math class taken	Intergenic	2018-07-23	RBM5--[]-SEMA3F
3p21.31	50202231	rs2624839	3.1242e-09	4996	0.601422	rs3774749	2e-22	29326435	Intelligence (MTAG)	SEMA3F	2018-01-11	[SEMA3F]
3p21.31	50202231	rs2624839	3.1242e-09	-14635	0.645344	rs2526398	5e-24	30038396	Self-reported math ability (MTAG)	Intergenic	2018-07-23	RBM5--[]-SEMA3F
3p21.31	50202231	rs2624839	3.1242e-09	-14635	0.645344	rs2526398	6e-47	30038396	Highest math class taken (MTAG)	Intergenic	2018-07-23	RBM5--[]-SEMA3F
3p21.31	50202231	rs2624839	3.1242e-09	-14635	0.645344	rs2526398	2e-51	30038396	Educational attainment (years of education)	NA	2018-07-23	RBM5--[]-SEMA3F
3p21.31	50202231	rs2624839	3.1242e-09	-14635	0.645344	rs2526398	1e-59	30038396	Educational attainment (MTAG)	Intergenic	2018-07-23	RBM5--[]-SEMA3F
10q24.33	105138961	rs34732054	3.70069e-09	-95672	0.864982	rs1163087	5e-08	31451708	Estimated glomerular filtration rate in non-diabetics	INA	2019-08-26	[INA]
10q24.33	105138961	rs34732054	3.70069e-09	-135240	0.549008	rs4917385	1e-08	26606652	Systemic lupus erythematosus	USMG5, BC040734	2015-11-25	NT5C2--[]-LOC729020
10q24.33	105138961	rs34732054	3.70069e-09	31688	0.555106	rs11191683	1e-09	30818988	Intracranial volume	NA	2019-03-01	[PDCD11]
2q33.1	200291535	rs6435017	4.91643e-09	-16326	0.878692	rs17266097	1e-08	30038396	Highest math class taken (MTAG)	Intergenic	2018-07-23	[SATB2]
2q33.1	200291535	rs6435017	4.91643e-09	-16326	0.878692	rs17266097	3e-18	25231870	Menarche (age at onset)	SATB2	2014-07-23	[SATB2]
17q23.3	61471046	rs72841395	5.37813e-09	-289934	0.564368	rs17682747	5e-08	30804565	Morningness	NA	2019-02-25	[TANC2]
17q23.3	61471046	rs72841395	5.37813e-09	-418097	0.743538	rs72843145	3e-08	33414549	Cognitive aspects of educational attainment	NA	2021-01-07	MARCH10---[]--TANC2
17q23.3	61471046	rs72841395	5.37813e-09	-418097	0.743538	rs72843145	2e-08	30038396	Cognitive performance	Intergenic	2018-07-23	MARCH10---[]--TANC2
17q23.3	61471046	rs72841395	5.37813e-09	-372750	0.750484	rs72843166	2e-08	29326435	Intelligence (MTAG)	TANC2	2018-01-11	[TANC2]
17q23.3	61471046	rs72841395	5.37813e-09	-394618	0.546179	rs1588366	9e-09	28054174	Cleft lip with or without cleft palate	TANC2	2017-01-04	MARCH10---[]--TANC2
17q23.3	61471046	rs72841395	5.37813e-09	53179	0.946852	rs75195552	7e-09	29942085	Worry	NA	2018-06-25	CYB561[]--ACE
17q23.3	61471046	rs72841395	5.37813e-09	-289934	0.564368	rs17682747	4e-09	30595370	Morning person	NA	2018-12-27	[TANC2]
17q23.3	61471046	rs72841395	5.37813e-09	69305	0.79475	rs149418624	8e-10	30643258	Adventurousness	ACE	2019-01-14	CYB561--[]--ACE
17q23.3	61471046	rs72841395	5.37813e-09	-329093	0.548225	rs8071332	6e-10	32373937	Cleft lip with or without cleft palate	NA	2020-05-06	[TANC2]
17q23.3	61471046	rs72841395	5.37813e-09	-282650	0.74247	rs34536594	6e-11	31809533	Optic disc size	TANC2	2019-09-06	[TANC2]
17q23.3	61471046	rs72841395	5.37813e-09	-79932	0.771407	rs72841368	2e-11	30696823	Chronotype	TANC2	2019-01-29	[TANC2]
13q12.13	27098237	rs375018025	5.62691e-09	26123	0.955434	rs500321	5e-09	30643251	Alcohol consumption (drinks per week)	NA	2019-01-14	CDK8---[]-WASF3
13q12.13	27098237	rs375018025	5.62691e-09	17187	0.980894	rs1331012	2e-09	30224653	Systolic blood pressure	WASF3	2018-09-17	CDK8---[]--WASF3
13q12.13	27098237	rs375018025	5.62691e-09	26123	0.955434	rs500321	1e-09	30643251	Alcohol consumption (drinks per week) (MTAG)	NA	2019-01-14	CDK8---[]-WASF3
13q12.13	27098237	rs375018025	5.62691e-09	17187	0.980894	rs1331012	3e-10	30595370	Systolic blood pressure	NA	2018-12-27	CDK8---[]--WASF3
14q32.2	99735233	rs35131341	5.99514e-09	-249	0.983696	rs7146019	2e-08	30643251	Alcohol consumption (drinks per week) (MTAG)	NA	2019-01-14	[BCL11B]
14q32.2	99735233	rs35131341	5.99514e-09	11041	0.804695	rs2614463	1e-08	30595370	Educational attainment (years of education)	NA	2018-12-27	BCL11B-[]---SETD3
14q32.2	99735233	rs35131341	5.99514e-09	0	1	rs2748809	3e-09	30038396	Cognitive performance (MTAG)	Intergenic	2018-07-23	[BCL11B]
14q32.2	99735233	rs35131341	5.99514e-09	5841	0.815837	rs2693672	6e-10	30643251	Smoking initiation (ever regular vs never regular) (MTAG)	NA	2019-01-14	BCL11B-[]---SETD3
14q32.2	99735233	rs35131341	5.99514e-09	6954	0.830271	rs2664299	4e-11	30804565	Snoring	NA	2019-02-25	BCL11B-[]---SETD3
14q32.2	99735233	rs35131341	5.99514e-09	-1279	0.888855	rs1405238	7e-12	30038396	Self-reported math ability (MTAG)	Intergenic	2018-07-23	[BCL11B]
14q32.2	99735233	rs35131341	5.99514e-09	6954	0.830271	rs2664299	4e-12	32665545	Brain morphology (MOSTest)	BCL11B	2020-07-14	BCL11B-[]---SETD3
14q32.2	99735233	rs35131341	5.99514e-09	6954	0.830271	rs2664299	1e-12	32060260	Snoring	NA	2020-02-14	BCL11B-[]---SETD3
14q32.2	99735233	rs35131341	5.99514e-09	-1279	0.888855	rs1405238	5e-15	30038396	Highest math class taken	Intergenic	2018-07-23	[BCL11B]
14q32.2	99735233	rs35131341	5.99514e-09	14931	0.799081	rs2496482	9e-17	30038396	Educational attainment (years of education)	NA	2018-07-23	BCL11B--[]---SETD3
14q32.2	99735233	rs35131341	5.99514e-09	14931	0.799081	rs2496482	1e-20	30038396	Educational attainment (MTAG)	Intergenic	2018-07-23	BCL11B--[]---SETD3
14q32.2	99735233	rs35131341	5.99514e-09	0	1	rs2748809	7e-21	30038396	Highest math class taken (MTAG)	Intergenic	2018-07-23	[BCL11B]
5q35.1	170845692	rs59261790	7.20801e-09	-7408	0.9776	rs10040865	2e-08	30038396	Self-reported math ability (MTAG)	Intergenic	2018-07-23	NPM1[]-FGF18
5q35.1	170845692	rs59261790	7.20801e-09	-3945	0.881256	rs62383977	2e-08	30038396	Highest math class taken (MTAG)	Intergenic	2018-07-23	NPM1-[]-FGF18
9p22.3	15609961	rs3122702	8.3396e-09	147576	0.740844	rs6474966	3e-08	31263887	Mental health study participation (completed survey)	CCDC171	2019-07-01	[CCDC171]
9p22.3	15609961	rs3122702	8.3396e-09	245584	0.535305	rs11515071	2e-08	30593698	Body fat percentage	NA	2018-12-28	[CCDC171]
9p22.3	15609961	rs3122702	8.3396e-09	35752	0.813844	rs12340969	1e-08	33563987	Acceptance of an invitation to participate in a mental health questionnaire	NA	2021-02-09	[CCDC171]
9p22.3	15609961	rs3122702	8.3396e-09	24365	0.815489	rs4740619	6e-09	25673413	Body mass index	C9orf93	2015-02-12	[CCDC171]
9p22.3	15609961	rs3122702	8.3396e-09	60531	0.8225	rs6474945	3e-09	30239722	Waist-hip ratio	NA	2018-09-14	[CCDC171]
9p22.3	15609961	rs3122702	8.3396e-09	285845	0.509321	rs1169479	3e-09	30643258	General risk tolerance (MTAG)	CCDC171	2019-01-14	[CCDC171]
9p22.3	15609961	rs3122702	8.3396e-09	-54503	0.937071	rs7873152	4e-10	32066663	Beef consumption	CCDC171	2020-02-03	[CCDC171]
9p22.3	15609961	rs3122702	8.3396e-09	24365	0.815489	rs4740619	4e-10	30108127	Body mass index	NA	2018-08-14	[CCDC171]
9p22.3	15609961	rs3122702	8.3396e-09	24365	0.815489	rs4740619	3e-10	28892062	Body mass index	CCDC171	2017-09-11	[CCDC171]
9p22.3	15609961	rs3122702	8.3396e-09	24365	0.815489	rs4740619	2e-10	26426971	Body mass index	NA	2015-10-01	[CCDC171]
9p22.3	15609961	rs3122702	8.3396e-09	174670	0.901107	rs1539172	1e-10	29273807	Body mass index	CCDC171	2017-12-22	[CCDC171]
9p22.3	15609961	rs3122702	8.3396e-09	363327	0.618373	rs10756728	5e-11	30595370	Lung function (FEV1/FVC)	NA	2018-12-27	CCDC171-[]---C9orf92
9p22.3	15609961	rs3122702	8.3396e-09	256195	0.755538	rs10810455	4e-11	31900758	C-reactive protein levels	NA	2020-01-03	[CCDC171]
9p22.3	15609961	rs3122702	8.3396e-09	420165	0.657567	rs4740631	2e-11	30595370	Lung function (FVC)	NA	2018-12-27	CCDC171--[]---C9orf92
9p22.3	15609961	rs3122702	8.3396e-09	275080	0.755557	rs10756714	3e-15	31501611	Predicted visceral adipose tissue	NA	2019-09-09	[CCDC171]
9p22.3	15609961	rs3122702	8.3396e-09	67964	0.79472	rs10125463	4e-17	32066663	Meat-related diet	CCDC171	2020-02-03	[CCDC171]
9p22.3	15609961	rs3122702	8.3396e-09	300083	0.67355	rs13292699	2e-19	32376654	Adult body size	CCDC171	2020-05-06	[CCDC171]
9p22.3	15609961	rs3122702	8.3396e-09	300083	0.67355	rs13292699	2e-25	30595370	Body mass index	NA	2018-12-27	[CCDC171]
9p22.3	15609961	rs3122702	8.3396e-09	24365	0.815489	rs4740619	3e-31	30239722	Body mass index	NA	2018-09-14	[CCDC171]
12q24.31	121069201	rs4767921	2.12382e-08	19685	0.584471	rs522632	5e-08	33563987	Acceptance of an invitation to participate in a mental health questionnaire	NA	2021-02-09	[CABP1]
12q24.31	121069201	rs4767921	2.12382e-08	0	1	rs4767921	5e-09	30038396	Educational attainment (MTAG)	Intergenic	2018-07-23	POP5--[]-CABP1
12q24.31	121069201	rs4767921	2.12382e-08	0	1	rs4767921	2e-11	30038396	Highest math class taken (MTAG)	Intergenic	2018-07-23	POP5--[]-CABP1
5q33.3	155858266	rs867009	2.29504e-08	-95638	0.632112	rs4705007	2e-08	31969693	Trauma exposure	NA	2020-01-23	[SGCD]
5q33.3	155858266	rs867009	2.29504e-08	-5951	0.971281	rs4705014	3e-09	30643251	Smoking cessation (MTAG)	NA	2019-01-14	[SGCD]
5q33.3	155858266	rs867009	2.29504e-08	-33492	0.68718	rs4454042	1e-10	30239722	Waist-hip ratio	NA	2018-09-14	[SGCD]
7q11.22	71718530	rs77059784	3.00243e-08	2151	0.663252	rs78193153	3e-11	30038396	Educational attainment (years of education)	NA	2018-07-23	[CALN1]
2p23.2	28341375	rs1969131	3.03295e-08	-8266	0.540469	rs55819434	6e-09	31649266	Uterine fibroids	BABAM2	2019-10-24	[BRE]
7p14.1	39306840	rs62453457	3.29335e-08	26730	0.624924	rs4072719	1e-10	30595370	Lung function (FVC)	NA	2018-12-27	[POU6F2]
7p14.1	39306840	rs62453457	3.29335e-08	17665	0.599003	rs13233706	7e-11	30038396	Educational attainment (MTAG)	Intergenic	2018-07-23	[POU6F2]
1q41	216876843	rs35570426	4.13472e-08	-46715	0.709029	rs11117646	5e-08	29942086	Intelligence	NA	2018-06-25	[ESRRG]
1q41	216876843	rs35570426	4.13472e-08	-5431	0.904657	rs17043393	2e-08	30038396	Self-reported math ability (MTAG)	Intergenic	2018-07-23	[ESRRG]
1q41	216876843	rs35570426	4.13472e-08	-5431	0.904657	rs17043393	1e-08	29326435	Intelligence (MTAG)	ESRRG	2018-01-11	[ESRRG]
1q41	216876843	rs35570426	4.13472e-08	3068	0.942692	rs2813711	6e-09	30643258	Adventurousness	ESRRG	2019-01-14	[ESRRG]
1q41	216876843	rs35570426	4.13472e-08	-5431	0.904657	rs17043393	3e-09	30038396	Highest math class taken (MTAG)	Intergenic	2018-07-23	[ESRRG]
1q41	216876843	rs35570426	4.13472e-08	649	1	rs2066108	2e-09	30643258	General risk tolerance (MTAG)	ESRRG	2019-01-14	[ESRRG]
1q41	216876843	rs35570426	4.13472e-08	-46715	0.709029	rs11117646	5e-10	33414549	Cognitive aspects of educational attainment	NA	2021-01-07	[ESRRG]
1q41	216876843	rs35570426	4.13472e-08	-46715	0.709029	rs11117646	4e-10	30038396	Cognitive performance	Intergenic	2018-07-23	[ESRRG]
1q41	216876843	rs35570426	4.13472e-08	-5431	0.904657	rs17043393	1e-11	30038396	Cognitive performance (MTAG)	Intergenic	2018-07-23	[ESRRG]
1q41	216876843	rs35570426	4.13472e-08	28458	0.693127	rs17043570	4e-12	32042192	Total testosterone levels	NA	2020-02-10	ESRRG-[]---GPATCH2
7q11.22	69064637	rs3735260	4.70533e-08	173856	0.567118	rs115131074	9e-10	29691431	Hand grip strength	AUTS2	2018-04-24	[AUTS2]
8p12	33863561	rs79445414	5.03337e-08	135010	0.849977	rs74804370	1e-08	32606422	Schizophrenia (MTAG)	NA	2020-06-30	DUSP26---[]
8p12	33863561	rs79445414	5.03337e-08	489049	0.615481	rs74760947	1e-08	32606422	Attention deficit hyperactivity disorder	NA	2020-06-30	DUSP26---[]---UNC5D
8p12	33863561	rs79445414	5.03337e-08	217024	0.68647	rs78895722	7e-09	31740837	Schizophrenia	NA	2019-11-18	DUSP26---[]
8p12	33863561	rs79445414	5.03337e-08	-82434	0.59214	rs10821131	5e-09	31666681	White matter microstructure (axial diusivities)	NA	2019-10-30	[FAM120A]
8p12	33863561	rs79445414	5.03337e-08	489049	0.615481	rs74760947	4e-09	32606422	Attention deficit hyperactivity disorder (MTAG)	NA	2020-06-30	DUSP26---[]---UNC5D
8p12	33863561	rs79445414	5.03337e-08	-115002	0.591339	rs2372785	3e-09	31666681	White matter microstructure (axial diusivities)	NA	2019-10-30	[STRN]
8p12	33863561	rs79445414	5.03337e-08	-100673	0.721717	rs4637303	2e-09	29942085	Neuroticism	NA	2018-06-25	[CADM2]
8p12	33863561	rs79445414	5.03337e-08	489049	0.615481	rs74760947	2e-10	30610198	Attention deficit hyperactivity disorder or cannabis use	intergenic	2019-01-04	DUSP26---[]---UNC5D
8p12	33863561	rs79445414	5.03337e-08	421984	0.667781	rs80318442	4e-12	31835028	anorexia nervosa, attention-deficit/hyperactivity disorder, autism spectrum disorder, bipolar disorder, major depression, obsessive-compulsive disorder, schizophrenia, or Tourette syndrome (pleiotropy)	Intergenic	2019-12-01	DUSP26---[]---UNC5D
7q22.3	104597669	rs7807853	5.27473e-08	20649	0.716175	rs6966728	5e-08	32242144	Serum 25-Hydroxyvitamin D levels	NA	2020-04-02	LHFPL3--[]--KMT2E
7q22.3	104597669	rs7807853	5.27473e-08	158686	0.668654	rs1144	5e-08	30575882	Waist-hip ratio	NA	2018-12-01	KMT2E-[]SRPK2
7q22.3	104597669	rs7807853	5.27473e-08	-100673	0.721717	rs4637303	4e-08	30595370	Neuroticism	NA	2018-12-27	[CADM2]
7q22.3	104597669	rs7807853	5.27473e-08	158686	0.668654	rs1144	3e-08	25673412	Waist circumference adjusted for body mass index	SRPK2	2015-02-12	KMT2E-[]SRPK2
7q22.3	104597669	rs7807853	5.27473e-08	8334	0.783713	rs10266287	2e-08	30643258	General risk tolerance (MTAG)	KMT2E	2019-01-14	LHFPL3--[]--KMT2E
7q22.3	104597669	rs7807853	5.27473e-08	7861	0.783713	rs7776707	1e-08	31374203	Cognitive ability, years of educational attainment or schizophrenia (pleiotropy)	LINC01004	2019-08-01	LHFPL3--[]--KMT2E
7q22.3	104597669	rs7807853	5.27473e-08	465703	0.534357	rs12535854	5e-09	33414549	Cognitive aspects of educational attainment	NA	2021-01-07	SRPK2--[]--PUS7
7q22.3	104597669	rs7807853	5.27473e-08	-3416	0.886813	rs2252074	4e-09	30595370	Lung function (FVC)	NA	2018-12-27	LHFPL3--[]--KMT2E
7q22.3	104597669	rs7807853	5.27473e-08	7861	0.783713	rs7776707	4e-09	32606422	Schizophrenia (MTAG)	NA	2020-06-30	LHFPL3--[]--KMT2E
7q22.3	104597669	rs7807853	5.27473e-08	158657	0.683543	rs1142	4e-09	30595370	Height	NA	2018-12-27	KMT2E-[]SRPK2
7q22.3	104597669	rs7807853	5.27473e-08	465703	0.534357	rs12535854	4e-09	30038396	Cognitive performance	Intergenic	2018-07-23	SRPK2--[]--PUS7
7q22.3	104597669	rs7807853	5.27473e-08	158686	0.668654	rs1144	2e-09	29844566	General cognitive ability	SRPK2	2018-05-29	KMT2E-[]SRPK2
7q22.3	104597669	rs7807853	5.27473e-08	332581	0.654679	rs2057884	2e-09	30285260	Schizophrenia	SRPK2	2018-10-03	[SRPK2]
7q22.3	104597669	rs7807853	5.27473e-08	158657	0.683543	rs1142	1e-09	26691988	Advanced age-related macular degeneration	KMT2E, SRPK2	2015-12-21	KMT2E-[]SRPK2
7q22.3	104597669	rs7807853	5.27473e-08	331395	0.654679	rs6466055	1e-09	25056061	Schizophrenia	MLL5, PUS7, SRPK2	2014-07-22	[SRPK2]
7q22.3	104597669	rs7807853	5.27473e-08	331395	0.654679	rs6466055	1e-09	26198764	Schizophrenia	NA	2015-07-21	[SRPK2]
7q22.3	104597669	rs7807853	5.27473e-08	331395	0.654679	rs6466055	1e-09	31268507	Schizophrenia	NA	2019-07-03	[SRPK2]
7q22.3	104597669	rs7807853	5.27473e-08	465703	0.534357	rs12535854	7e-10	29942086	Intelligence	NA	2018-06-25	SRPK2--[]--PUS7
7q22.3	104597669	rs7807853	5.27473e-08	465703	0.534357	rs12535854	6e-10	30038396	Cognitive performance (MTAG)	Intergenic	2018-07-23	SRPK2--[]--PUS7
7q22.3	104597669	rs7807853	5.27473e-08	332581	0.654679	rs2057884	4e-10	31835028	anorexia nervosa, attention-deficit/hyperactivity disorder, autism spectrum disorder, bipolar disorder, major depression, obsessive-compulsive disorder, schizophrenia, or Tourette syndrome (pleiotropy)	SRPK2	2019-12-01	[SRPK2]
7q22.3	104597669	rs7807853	5.27473e-08	437720	0.573709	rs7809464	8e-11	32339537	Youthful appearance (self-reported)	SRPK2	2020-04-24	SRPK2-[]--PUS7
7q22.3	104597669	rs7807853	5.27473e-08	329917	0.583676	rs7789569	7e-11	29483656	Schizophrenia	KMT2E, KMT2E-AS1, LINC01004, SRPK2	2018-02-26	[SRPK2]
7q22.3	104597669	rs7807853	5.27473e-08	344	0.632378	rs13006483	5e-11	32989287	Left-handedness	ITGAV	2020-09-28	[ITGAV]
7q22.3	104597669	rs7807853	5.27473e-08	254985	0.668524	rs41563	5e-11	28540026	Autism spectrum disorder or schizophrenia	KMT2E, KMT2E-AS1, LINC01004, SRPK2	2017-05-22	[SRPK2]
7q22.3	104597669	rs7807853	5.27473e-08	272779	0.645733	rs7794036	2e-11	30595370	Sunburns	NA	2018-12-27	[SRPK2]
7q22.3	104597669	rs7807853	5.27473e-08	332581	0.654679	rs2057884	1e-11	31740837	Schizophrenia	NA	2019-11-18	[SRPK2]
7q22.3	104597669	rs7807853	5.27473e-08	332581	0.654679	rs2057884	2e-12	28991256	Schizophrenia	MLL5, SRPK2	2017-10-09	[SRPK2]
7q22.3	104597669	rs7807853	5.27473e-08	16122	0.684452	rs1011468	1e-12	32059762	Serum 25-Hydroxyvitamin D levels	NA	2020-02-05	LHFPL3--[]--KMT2E
7q22.3	104597669	rs7807853	5.27473e-08	258202	0.614743	rs4730073	6e-13	31669095	Waist-to-hip ratio adjusted for BMI	NA	2019-10-24	[SRPK2]
7q22.3	104597669	rs7807853	5.27473e-08	258202	0.614743	rs4730073	4e-14	31669095	Waist circumference adjusted for body mass index	NA	2019-10-24	[SRPK2]
7q22.3	104597669	rs7807853	5.27473e-08	258202	0.614743	rs4730073	3e-14	30595370	Waist-hip ratio	NA	2018-12-27	[SRPK2]
7q22.3	104597669	rs7807853	5.27473e-08	158686	0.668654	rs1144	2e-15	30575882	Waist-to-hip ratio adjusted for BMI	NA	2018-12-01	KMT2E-[]SRPK2
7q22.3	104597669	rs7807853	5.27473e-08	158657	0.683543	rs1142	2e-17	30239722	Waist-hip ratio	NA	2018-09-14	KMT2E-[]SRPK2
3q28	188474832	rs9832630	5.96498e-08	-32352	0.539475	rs9290877	5e-11	31959851	Asthma	LPP, MIR28, LPP-AS1, TPRG1-AS1, TPRG1, TPRG1-AS2	2020-01-20	[LPP]
3q28	188474832	rs9832630	5.96498e-08	-29049	0.553972	rs7650683	4e-13	31361310	Hay fever and/or eczema	NA	2019-07-30	[LPP]
3q28	188474832	rs9832630	5.96498e-08	-32352	0.539475	rs9290877	2e-15	31361310	Allergic disease (asthma, hay fever or eczema)	NA	2019-07-30	[LPP]
3q28	188474832	rs9832630	5.96498e-08	-33671	0.553972	rs9815874	1e-31	32888494	Eosinophil percentage of white cells	LPP	2020-09-01	[LPP]
3q28	188474832	rs9832630	5.96498e-08	-33671	0.553972	rs9815874	1e-32	30595370	Eosinophil counts	NA	2018-12-27	[LPP]
3q28	188474832	rs9832630	5.96498e-08	-33671	0.553972	rs9815874	6e-34	32888494	Eosinophil counts	LPP	2020-09-01	[LPP]
3q28	188474832	rs9832630	5.96498e-08	-33671	0.553972	rs9815874	2e-37	32888493	Eosinophil counts	NA	2020-09-01	[LPP]
5q23.2	123647491	rs2591374	1.00481e-07	72949	0.721313	rs6888065	1e-08	30595370	Heel bone mineral density	NA	2018-12-27	CSNK1G3---[]---ZNF608
16p13.3	6561899	rs565248640	1.0171e-07	-11499	0.628774	rs3095508	3e-08	30846698	Sleep duration	NA	2019-03-07	[]---RBFOX1
13q14.2	50040593	rs7328782	1.05579e-07	-28186	0.559876	rs9535244	1e-08	30595370	Lung function (FVC)	NA	2018-12-27	CAB39L--[]--SETDB2
13q14.2	50040593	rs7328782	1.05579e-07	4388	0.68441	rs7994566	2e-10	32888494	Mean spheric corpuscular volume	SETDB2	2020-09-01	[SETDB2]
13q14.2	50040593	rs7328782	1.05579e-07	16504	0.932056	rs2057413	2e-11	32888493	Mean corpuscular volume	NA	2020-09-01	[SETDB2]
19q13.33	50151686	rs7508601	1.05724e-07	0	1	rs7508601	3e-08	31174203	Basal cell carcinoma	SCAF1	2019-06-07	[SCAF1]
18q21.1	44820672	rs16950864	1.10664e-07	-21157	0.505528	rs2048523	1e-11	27182965	Menarche (age at onset)	SKOR2, SMAD2	2016-05-16	SKOR2--[]---SMAD2
18q21.1	44820672	rs16950864	1.10664e-07	8005	0.516428	rs1434513	2e-14	32066663	Fruit consumption	ST8SIA5, PIAS2, KATNAL2, TCEB3CL2, TCEB3CL, TCEB3C, TCEB3B, HDHD2, IER3IP1, SKOR2	2020-02-03	SKOR2--[]---SMAD2
3p12.1	84274467	rs75197892	1.13044e-07	177045	0.518998	rs6794880	5e-08	28443625	BMI in non-smokers	SRRM1P2	2017-04-26	[]---CADM2
3p12.1	84274467	rs75197892	1.13044e-07	-30628	0.611772	rs66852417	8e-09	30595370	Body mass index	NA	2018-12-27	[]---CADM2
3p12.1	84274467	rs75197892	1.13044e-07	177045	0.518998	rs6794880	5e-09	28443625	BMI (adjusted for smoking behaviour)	SRRM1P2	2017-04-26	[]---CADM2
3p12.1	84274467	rs75197892	1.13044e-07	-160976	0.527393	rs114593013	2e-11	32376654	Adult body size	CADM2	2020-05-06	[]---CADM2
3p12.1	84274467	rs75197892	1.13044e-07	-160976	0.527393	rs114593013	4e-12	31501611	Predicted visceral adipose tissue	NA	2019-09-09	[]---CADM2
3p12.1	84274467	rs75197892	1.13044e-07	-160976	0.527393	rs114593013	2e-15	31669095	Body mass index	NA	2019-10-24	[]---CADM2
2p22.2	37267901	rs2287108	1.34247e-07	-118403	0.706798	rs11124554	4e-08	29403010	Alanine transaminase levels	STRN	2018-02-05	[STRN]
2p22.2	37267901	rs2287108	1.34247e-07	-177668	0.665608	rs2110944	3e-08	33547301	Alanine aminotransferase levels	STRN	2021-02-05	[STRN]
2p22.2	37267901	rs2287108	1.34247e-07	157577	0.808818	rs75836205	3e-08	32606422	Bipolar disorder (MTAG)	NA	2020-06-30	DUSP26---[]
2p22.2	37267901	rs2287108	1.34247e-07	-199473	0.585804	rs711244	2e-08	32665545	Cortical surface area (min-P)	MACF1, KIAA0754, BMP8A, PABPC4	2020-07-14	[STRN]
2p22.2	37267901	rs2287108	1.34247e-07	-165652	0.586886	rs17496249	5e-09	32154731	Triglyceride levels	STRN	2020-03-10	[STRN]
2p22.2	37267901	rs2287108	1.34247e-07	-113476	0.717963	rs2110994	5e-09	32888494	Red cell distribution width	STRN	2020-09-01	[STRN]
2p22.2	37267901	rs2287108	1.34247e-07	-188318	0.571672	rs62132522	3e-09	32665545	Cortical thickness (MOSTest)	LACTBL1, C1orf234, KDM1A, LUZP1, HTR1D	2020-07-14	[STRN]
2p22.2	37267901	rs2287108	1.34247e-07	-78605	0.731902	rs3845780	2e-09	31174203	Keratinocyte cancer (MTAG)	RNU6-846P	2019-06-07	[STRN]
2p22.2	37267901	rs2287108	1.34247e-07	-75406	0.74167	rs3770774	2e-09	31676860	Brain region volumes	NA	2019-11-01	[STRN]
2p22.2	37267901	rs2287108	1.34247e-07	-75406	0.74167	rs3770774	8e-10	32386560	TPE interval (resting)	STRN	2020-04-29	[STRN]
2p22.2	37267901	rs2287108	1.34247e-07	-113476	0.717963	rs2110994	5e-10	30595370	Red cell distribution width	NA	2018-12-27	[STRN]
2p22.2	37267901	rs2287108	1.34247e-07	-192888	0.585804	rs1861435	3e-12	32203549	Triglyceride levels	STRN	2020-03-23	[STRN]
2p22.2	37267901	rs2287108	1.34247e-07	-113476	0.717963	rs2110994	1e-12	32888493	Red cell distribution width	NA	2020-09-01	[STRN]
2p22.2	37267901	rs2287108	1.34247e-07	-75406	0.74167	rs3770774	3e-14	32665545	Brain morphology (min-P)	SSBP3	2020-07-14	[STRN]
2p22.2	37267901	rs2287108	1.34247e-07	-177668	0.665608	rs2110944	2e-14	31900758	C-reactive protein levels	NA	2020-01-03	[STRN]
2p22.2	37267901	rs2287108	1.34247e-07	-117108	0.579728	rs3770776	2e-14	32193296	Cortical surface area	NA	2020-03-01	[STRN]
2p22.2	37267901	rs2287108	1.34247e-07	-75406	0.74167	rs3770774	1e-14	32665545	Subcortical volume (min-P)	STIL, CMPK1, FOXE3, FOXD2	2020-07-14	[STRN]
2p22.2	37267901	rs2287108	1.34247e-07	-144518	0.675266	rs2003585	2e-17	32665545	Subcortical volume (MOSTest)	WNT2B, ST7L, CAPZA1, MOV10, RHOC, RP11-426L16.10, PPM1J	2020-07-14	[STRN]
2p22.2	37267901	rs2287108	1.34247e-07	-199473	0.585804	rs711244	8e-22	27863252	Mean platelet volume	AC007382.1	2016-11-17	[STRN]
2p22.2	37267901	rs2287108	1.34247e-07	-165652	0.586886	rs17496249	1e-23	32439900	PR interval	STRN	2020-05-21	[STRN]
2p22.2	37267901	rs2287108	1.34247e-07	-188318	0.571672	rs62132522	2e-34	32665545	Cortical surface area (MOSTest)	NA	2020-07-14	[STRN]
2p22.2	37267901	rs2287108	1.34247e-07	-188318	0.571672	rs62132522	6e-46	32665545	Brain morphology (MOSTest)	VIT, AC007382.1, STRN, HEATR5B	2020-07-14	[STRN]
2p22.2	37267901	rs2287108	1.34247e-07	-192888	0.585804	rs1861435	2e-53	32888494	Mean platelet volume	STRN	2020-09-01	[STRN]
2p22.2	37267901	rs2287108	1.34247e-07	-192888	0.585804	rs1861435	2e-66	32888493	Mean platelet volume	NA	2020-09-01	[STRN]
9q22.31	96311256	rs142352504	1.37319e-07	-104257	0.814996	rs3924389	3e-08	30038396	Highest math class taken	Intergenic	2018-07-23	C9orf129--[]-FAM120AOS
9q22.31	96311256	rs142352504	1.37319e-07	0	1	rs7310615	3e-08	31666681	White matter microstructure (mode of anisotropy)	NA	2019-10-30	[SH2B3]
9q22.31	96311256	rs142352504	1.37319e-07	-84156	0.851439	rs10512225	1e-10	30038396	Highest math class taken (MTAG)	Intergenic	2018-07-23	[FAM120A]
6q21	108868422	rs11398842	1.71797e-07	115105	0.636874	rs9398171	4e-08	26198764	Schizophrenia	NA	2015-07-21	[FOXO3]
6q21	108868422	rs11398842	1.71797e-07	128541	0.614509	rs3800229	3e-08	28448500	Body mass index	FOXO3	2017-04-27	[FOXO3]
6q21	108868422	rs11398842	1.71797e-07	128541	0.614509	rs3800229	3e-08	25673412	Hip circumference	FOXO3A	2015-02-12	[FOXO3]
6q21	108868422	rs11398842	1.71797e-07	125739	0.698954	rs3800227	2e-08	30867560	Anxiety/tension (special factor of neuroticism)	FOXO3	2019-03-13	[FOXO3]
6q21	108868422	rs11398842	1.71797e-07	109241	0.700655	rs9400239	5e-09	26426971	Body mass index	NA	2015-10-01	[FOXO3]
6q21	108868422	rs11398842	1.71797e-07	125739	0.698954	rs3800227	5e-09	30643258	Smoking status (ever vs never smokers)	FOXO3	2019-01-14	[FOXO3]
6q21	108868422	rs11398842	1.71797e-07	17201	0.848432	rs1536057	4e-09	27863252	Platelet distribution width	FOXO3	2016-11-17	[FOXO3]
6q21	108868422	rs11398842	1.71797e-07	125739	0.698954	rs3800227	4e-09	30643251	Smoking initiation (ever regular vs never regular)	NA	2019-01-14	[FOXO3]
6q21	108868422	rs11398842	1.71797e-07	7580	0.664199	rs768023	2e-10	32665545	Brain morphology (MOSTest)	FOXO3	2020-07-14	LACE1--[]-FOXO3
6q21	108868422	rs11398842	1.71797e-07	37778	0.848432	rs12206094	2e-10	30239722	Waist-hip ratio	NA	2018-09-14	[FOXO3]
6q21	108868422	rs11398842	1.71797e-07	76948	0.700655	rs2022464	1e-10	30818988	Intracranial volume	NA	2019-03-01	[FOXO3]
6q21	108868422	rs11398842	1.71797e-07	59420	0.660561	rs2764261	9e-11	29899525	Vigorous physical activity	FOXO3	2018-06-13	[FOXO3]
6q21	108868422	rs11398842	1.71797e-07	109241	0.700655	rs9400239	2e-11	25673412	Waist circumference	FOXO3	2015-02-12	[FOXO3]
6q21	108868422	rs11398842	1.71797e-07	115105	0.636874	rs9398171	2e-11	28991256	Schizophrenia	FOXO3, ZNF259P1	2017-10-09	[FOXO3]
6q21	108868422	rs11398842	1.71797e-07	119762	0.631978	rs2153960	2e-11	32665545	Brain morphology (min-P)	VIT, AC007382.1, STRN, HEATR5B	2020-07-14	[FOXO3]
6q21	108868422	rs11398842	1.71797e-07	115105	0.636874	rs9398171	1e-11	32665545	Subcortical volume (MOSTest)	ANKRD44, SF3B1, COQ10B, HSPD1, HSPE1, HSPE1-MOB4, MOB4, RFTN2, AC011997.1, MARS2, BOLL, PLCL1	2020-07-14	[FOXO3]
6q21	108868422	rs11398842	1.71797e-07	125739	0.698954	rs3800227	9e-12	30643251	Smoking initiation (ever regular vs never regular) (MTAG)	NA	2019-01-14	[FOXO3]
6q21	108868422	rs11398842	1.71797e-07	119762	0.631978	rs2153960	8e-12	32665545	Subcortical volume (min-P)	POGK, TADA1, ILDR2, MAEL	2020-07-14	[FOXO3]
6q21	108868422	rs11398842	1.71797e-07	132320	0.613831	rs4946935	8e-12	29844566	Reaction time	FOXO3	2018-05-29	[FOXO3]
6q21	108868422	rs11398842	1.71797e-07	26964	0.656946	rs2490272	2e-12	28530673	Intelligence	FOXO3, LACE1	2017-05-22	[FOXO3]
6q21	108868422	rs11398842	1.71797e-07	37778	0.848432	rs12206094	1e-12	31669095	Body mass index	NA	2019-10-24	[FOXO3]
6q21	108868422	rs11398842	1.71797e-07	119762	0.631978	rs2153960	1e-12	31740837	Schizophrenia	NA	2019-11-18	[FOXO3]
6q21	108868422	rs11398842	1.71797e-07	7580	0.664199	rs768023	6e-13	29520040	Extremely high intelligence	FOXO3	2018-03-08	LACE1--[]-FOXO3
6q21	108868422	rs11398842	1.71797e-07	59420	0.660561	rs2764261	5e-13	30595370	Menarche (age at onset)	NA	2018-12-27	[FOXO3]
6q21	108868422	rs11398842	1.71797e-07	66039	0.672525	rs2764264	5e-13	31676860	Brain region volumes	NA	2019-11-01	[FOXO3]
6q21	108868422	rs11398842	1.71797e-07	128541	0.614509	rs3800229	4e-13	28892062	Body mass index	FOXO3	2017-09-11	[FOXO3]
6q21	108868422	rs11398842	1.71797e-07	26016	0.554461	rs2764265	3e-13	30038396	Educational attainment (MTAG)	Intergenic	2018-07-23	[FOXO3]
6q21	108868422	rs11398842	1.71797e-07	115105	0.636874	rs9398171	1e-13	30593698	Fat-free mass	NA	2018-12-28	[FOXO3]
6q21	108868422	rs11398842	1.71797e-07	20171	0.656946	rs2253310	9e-14	32376654	Adult body size	FOXO3	2020-05-06	[FOXO3]
6q21	108868422	rs11398842	1.71797e-07	109241	0.700655	rs9400239	5e-14	30108127	Body mass index	NA	2018-08-14	[FOXO3]
6q21	108868422	rs11398842	1.71797e-07	130865	0.614509	rs1935949	5e-14	30595370	Lung function (FEV1/FVC)	NA	2018-12-27	[FOXO3]
6q21	108868422	rs11398842	1.71797e-07	58074	0.660561	rs2802295	3e-14	32193296	Cortical surface area	NA	2020-03-01	[FOXO3]
6q21	108868422	rs11398842	1.71797e-07	-4003	0.660553	rs9384679	2e-14	29844566	General cognitive ability	ENSG00000271608	2018-05-29	LACE1--[]--FOXO3
6q21	108868422	rs11398842	1.71797e-07	133620	0.580906	rs4945816	9e-15	31374203	Cognitive ability, years of educational attainment or schizophrenia (pleiotropy)	FOXO3	2019-08-01	[FOXO3]
6q21	108868422	rs11398842	1.71797e-07	-4003	0.660553	rs9384679	6e-15	29186694	Cognitive ability (MTAG)	ENSG00000271608	2017-11-28	LACE1--[]--FOXO3
6q21	108868422	rs11398842	1.71797e-07	37778	0.848432	rs12206094	2e-15	30239722	Body mass index	NA	2018-09-14	[FOXO3]
6q21	108868422	rs11398842	1.71797e-07	7580	0.664199	rs768023	5e-16	29186694	Cognitive ability	ENSG00000271608	2017-11-28	LACE1--[]-FOXO3
6q21	108868422	rs11398842	1.71797e-07	20171	0.656946	rs2253310	3e-16	31501611	Predicted visceral adipose tissue	NA	2019-09-09	[FOXO3]
6q21	108868422	rs11398842	1.71797e-07	59420	0.660561	rs2764261	9e-19	30038396	Self-reported math ability	Intergenic	2018-07-23	[FOXO3]
6q21	108868422	rs11398842	1.71797e-07	-4003	0.660553	rs9384679	2e-19	29326435	Intelligence (MTAG)	ENSG00000271608	2018-01-11	LACE1--[]--FOXO3
6q21	108868422	rs11398842	1.71797e-07	20171	0.656946	rs2253310	8e-20	30595370	Body mass index	NA	2018-12-27	[FOXO3]
6q21	108868422	rs11398842	1.71797e-07	59420	0.660561	rs2764261	7e-21	30038396	Highest math class taken (MTAG)	Intergenic	2018-07-23	[FOXO3]
6q21	108868422	rs11398842	1.71797e-07	-4003	0.660553	rs9384679	4e-21	33414549	Cognitive aspects of educational attainment	NA	2021-01-07	LACE1--[]--FOXO3
6q21	108868422	rs11398842	1.71797e-07	40096	0.660561	rs2802292	2e-21	32888494	Platelet distribution width	FOXO3	2020-09-01	[FOXO3]
6q21	108868422	rs11398842	1.71797e-07	-4003	0.660553	rs9384679	1e-21	30038396	Cognitive performance	Intergenic	2018-07-23	LACE1--[]--FOXO3
6q21	108868422	rs11398842	1.71797e-07	-4003	0.660553	rs9384679	8e-22	29942086	Intelligence	NA	2018-06-25	LACE1--[]--FOXO3
6q21	108868422	rs11398842	1.71797e-07	115105	0.636874	rs9398171	6e-22	30535121	Macular thickness	FOXO3	2018-12-07	[FOXO3]
6q21	108868422	rs11398842	1.71797e-07	59420	0.660561	rs2764261	1e-25	30038396	Self-reported math ability (MTAG)	Intergenic	2018-07-23	[FOXO3]
6q21	108868422	rs11398842	1.71797e-07	-4003	0.660553	rs9384679	2e-27	30038396	Cognitive performance (MTAG)	Intergenic	2018-07-23	LACE1--[]--FOXO3
2q11.2	98575531	rs11886417	1.72391e-07	-184414	0.637946	rs10191483	1e-09	32888494	Neutrophil percentage of white cells	TMEM131	2020-09-01	[TMEM131]
2q11.2	98575531	rs11886417	1.72391e-07	37644	0.815415	rs34469351	6e-11	32888494	Eosinophil counts	TMEM131	2020-09-01	TMEM131[]--VWA3B
2q11.2	98575531	rs11886417	1.72391e-07	-183229	0.743033	rs17489259	1e-13	32888494	Mean spheric corpuscular volume	TMEM131	2020-09-01	[TMEM131]
2q11.2	98575531	rs11886417	1.72391e-07	-9788	0.761115	rs35589428	2e-14	32888494	Eosinophil percentage of white cells	TMEM131	2020-09-01	[TMEM131]
11q25	134293610	rs77867811	2.00165e-07	-27238	0.662296	rs878987	5e-08	29892016	Prostate cancer	B3GAT1	2018-06-11	[B3GAT1]
11q25	134293610	rs77867811	2.00165e-07	-27643	0.662296	rs7928758	2e-08	21908519	N-glycan levels	B3GAT1	2011-12-15	[B3GAT1]
11q25	134293610	rs77867811	2.00165e-07	-29468	0.640719	rs58475265	8e-09	30804565	Insomnia	NA	2019-02-25	[B3GAT1]
11q25	134293610	rs77867811	2.00165e-07	-27238	0.662296	rs878987	4e-11	33398198	Prostate cancer	NA	2021-01-04	[B3GAT1]
11q25	134293610	rs77867811	2.00165e-07	-29882	0.781542	rs79256507	8e-19	33547301	Serum alkaline phosphatase levels	B3GAT1	2021-02-05	[B3GAT1]
17q21.31	43185492	rs1989803	2.04028e-07	-12219	0.595959	rs2301597	1e-08	30595370	Cardiovascular disease	NA	2018-12-27	[NMT1]
17q21.31	43185492	rs1989803	2.04028e-07	-12219	0.595959	rs2301597	3e-09	33128006	Walking pace	NMT1	2020-10-30	[NMT1]
17q21.31	43185492	rs1989803	2.04028e-07	-12643	0.532453	rs11871043	2e-09	31194737	Multisite chronic pain	NMT1	2019-06-13	[NMT1]
17q21.31	43185492	rs1989803	2.04028e-07	-27783	0.522726	rs7214267	5e-13	30804565	Insomnia	NA	2019-02-25	[NMT1]
17q21.31	43185492	rs1989803	2.04028e-07	0	1	rs1989803	2e-21	31928498	Systolic blood pressure	NMT1	2020-01-13	[NMT1]
17q21.31	43185492	rs1989803	2.04028e-07	-12219	0.595959	rs2301597	2e-34	30595370	Systolic blood pressure	NA	2018-12-27	[NMT1]
16p12.3	17967378	rs6498749	2.5122e-07	-56626	0.686909	rs11861766	3e-08	30038396	Self-reported math ability	Intergenic	2018-07-23	XYLT1---[]---NPIP
16p12.3	17967378	rs6498749	2.5122e-07	-44887	0.587206	rs7500242	1e-08	30038396	Self-reported math ability (MTAG)	Intergenic	2018-07-23	XYLT1---[]---NPIP
12q14.1	60888995	rs57431669	2.57011e-07	-9322	0.89605	rs59813324	4e-08	30038396	Educational attainment (years of education)	NA	2018-07-23	SLC16A7---[]
12q14.1	60888995	rs57431669	2.57011e-07	58973	0.916868	rs4581486	4e-10	33414549	Noncognitive aspects of educational attainment	NA	2021-01-07	SLC16A7---[]
13q21.2	59679158	rs9538299	2.62724e-07	-195575	0.523025	rs2153515	3e-11	30643258	General risk tolerance (MTAG)	DIAPH3	2019-01-14	[]---DIAPH3
13q21.2	59679158	rs9538299	2.62724e-07	1988	0.558195	rs2321993	3e-11	30804565	Morningness	NA	2019-02-25	[]---DIAPH3
13q21.2	59679158	rs9538299	2.62724e-07	-102793	0.919001	rs12871550	1e-12	30696823	Chronotype	DIAPH3	2019-01-29	[]---DIAPH3
17q23.1	58032865	rs3066247	2.80584e-07	-157311	0.808108	rs2645492	2e-08	29507422	Low density lipoprotein cholesterol levels	NA	2018-03-05	[VMP1]
17q23.1	58032865	rs3066247	2.80584e-07	-74977	0.953943	rs1292059	2e-09	27863252	Eosinophil percentage of granulocytes	TUBD1	2016-11-17	[TUBD1]
17q23.1	58032865	rs3066247	2.80584e-07	-8541	1	rs1051424	1e-09	30275531	Triglycerides	RPS6KB1	2018-10-01	[RPS6KB1]
17q23.1	58032865	rs3066247	2.80584e-07	-43308	1	rs1292035	3e-11	26974007	Chronic inflammatory diseases (ankylosing spondylitis, Crohn's disease, psoriasis, primary sclerosing cholangitis, ulcerative colitis) (pleiotropy)	RPS6KB1	2016-03-14	[RPS6KB1]
17q23.1	58032865	rs3066247	2.80584e-07	-90280	0.990496	rs2526358	5e-14	30595370	Red blood cell count	NA	2018-12-27	[TUBD1]
17q23.1	58032865	rs3066247	2.80584e-07	-90280	0.990496	rs2526358	5e-35	30595370	Red cell distribution width	NA	2018-12-27	[TUBD1]
17q23.1	58032865	rs3066247	2.80584e-07	-90280	0.990496	rs2526358	6e-39	32888493	Red cell distribution width	NA	2020-09-01	[TUBD1]
2q32.1	187522406	rs71017334	2.87662e-07	141071	0.669048	rs11756438	4e-08	27890468	Bipolar disorder or attention deficit hyperactivity disorder	CEP85L	2016-10-18	[CEP85L]
2q32.1	187522406	rs71017334	2.87662e-07	66474	0.564973	rs35986780	3e-09	32665545	Subcortical volume (MOSTest)	VANGL2	2020-07-14	[FAM171B]
2q32.1	187522406	rs71017334	2.87662e-07	103932	0.581234	rs13026081	1e-09	30595370	Height	NA	2018-12-27	[FAM171B]
2q32.1	187522406	rs71017334	2.87662e-07	8114	0.645806	rs2084448	5e-14	30804560	Lung function (FEV1/FVC)	ITGAV	2019-02-25	[ITGAV]
2q32.1	187522406	rs71017334	2.87662e-07	24506	0.645806	rs13027560	1e-18	30595370	Lung function (FEV1/FVC)	NA	2018-12-27	ITGAV-[]--FAM171B
15q24.1	74027549	rs5813719	2.89842e-07	-17119	0.667538	rs4404022	2e-12	30643251	Smoking initiation (ever regular vs never regular) (MTAG)	NA	2019-01-14	CD276-[]--C15orf59
4p16.3	3241845	rs72239206	3.41797e-07	0	1	rs362307	3e-08	32541925	Type 2 diabetes	NA	2020-06-15	[HTT]
4p16.3	3241845	rs72239206	3.41797e-07	0	1	rs362307	2e-09	31501611	Predicted visceral adipose tissue	NA	2019-09-09	[HTT]
4p16.3	3241845	rs72239206	3.41797e-07	0	1	rs362307	2e-09	31844048	Household income (MTAG)	HTT	2019-12-16	[HTT]
4p16.3	3241845	rs72239206	3.41797e-07	0	1	rs362307	1e-09	33128006	Walking pace	HTT	2020-10-30	[HTT]
4p16.3	3241845	rs72239206	3.41797e-07	0	1	rs362307	1e-09	30297969	Type 2 diabetes	HTT	2018-10-08	[HTT]
4p16.3	3241845	rs72239206	3.41797e-07	0	1	rs362307	1e-09	30867560	Worry/vulnerability (special factor of neuroticism)	HTT	2019-03-13	[HTT]
4p16.3	3241845	rs72239206	3.41797e-07	0	1	rs362307	9e-10	29500382	Worry too long after an embarrassing experience	HTT	2018-03-02	[HTT]
4p16.3	3241845	rs72239206	3.41797e-07	0	1	rs362307	6e-14	30643258	Automobile speeding propensity	MSANTD1	2019-01-14	[HTT]
4p16.3	3241845	rs72239206	3.41797e-07	0	1	rs362307	2e-17	30038396	Educational attainment (years of education)	NA	2018-07-23	[HTT]
6q22.31	118852561	rs369727518	4.04875e-07	96562	0.76656	rs1424114	4e-08	32989287	Left-handedness	SNTB2	2020-09-28	[SNTB2]
6q22.31	118852561	rs369727518	4.04875e-07	-172587	0.858769	rs1743241	4e-09	33495596	Left ventricular global longitudinal strain	SLC35F1	2021-01-25	SLC35F1--[]---CEP85L
6q22.31	118852561	rs369727518	4.04875e-07	-185039	0.685771	rs11153730	1e-09	27659466	QRS complex (Sokolow-Lyon)	PLN	2016-09-27	SLC35F1--[]---CEP85L
6q22.31	118852561	rs369727518	4.04875e-07	-162547	0.851268	rs9320648	4e-10	32814899	Myocardial fractal dimension (slice 8)	NA	2020-08-19	SLC35F1--[]--CEP85L
6q22.31	118852561	rs369727518	4.04875e-07	65193	0.70468	rs4727618	3e-10	31844048	Household income (MTAG)	KMT2E	2019-12-16	[KMT2E]
6q22.31	118852561	rs369727518	4.04875e-07	-162547	0.851268	rs9320648	2e-11	32814899	Myocardial fractal dimension (slice 5)	NA	2020-08-19	SLC35F1--[]--CEP85L
6q22.31	118852561	rs369727518	4.04875e-07	-111179	0.712538	rs17227124	1e-11	32602732	Electrocardiographic traits	SLC35F1	2020-06-30	SLC35F1---[]--CEP85L
6q22.31	118852561	rs369727518	4.04875e-07	-145918	0.69262	rs2078383	2e-13	29213071	QT interval	SLC35F1	2017-12-06	SLC35F1--[]--CEP85L
6q22.31	118852561	rs369727518	4.04875e-07	-63909	0.718312	rs11752626	9e-14	31217584	QT interval	NA	2019-06-19	[CEP85L]
6q22.31	118852561	rs369727518	4.04875e-07	110179	0.706861	rs6906287	6e-16	23463857	Electrocardiographic conduction measures	C6orf204	2013-03-05	[CEP85L]
6q22.31	118852561	rs369727518	4.04875e-07	-162547	0.851268	rs9320648	6e-18	32814899	Myocardial fractal dimension (slice 7)	NA	2020-08-19	SLC35F1--[]--CEP85L
6q22.31	118852561	rs369727518	4.04875e-07	-185039	0.685771	rs11153730	1e-18	27577874	QRS duration	PLN	2016-08-29	SLC35F1--[]---CEP85L
6q22.31	118852561	rs369727518	4.04875e-07	-162547	0.851268	rs9320648	4e-20	32814899	Myocardial fractal dimension (slice 6)	NA	2020-08-19	SLC35F1--[]--CEP85L
6q22.31	118852561	rs369727518	4.04875e-07	-185039	0.685771	rs11153730	8e-21	23583979	Heart rate	SLC35F1	2013-04-14	SLC35F1--[]---CEP85L
6q22.31	118852561	rs369727518	4.04875e-07	141071	0.669048	rs11756438	5e-22	19305408	QT interval	c6orf204, SLC35F1, PLN, ASF1A	2009-03-22	[CEP85L]
6q22.31	118852561	rs369727518	4.04875e-07	-172187	0.669646	rs11970286	2e-24	19305409	QT interval	PLN	2009-03-22	SLC35F1--[]---CEP85L
6q22.31	118852561	rs369727518	4.04875e-07	-185039	0.685771	rs11153730	8e-29	27659466	QRS duration	PLN, SLC35F1, CEP85L	2016-09-27	SLC35F1--[]---CEP85L
6q22.31	118852561	rs369727518	4.04875e-07	-185039	0.685771	rs11153730	2e-29	19587794	QT interval	C6orf204, SLC35F1, PLN	2009-07-09	SLC35F1--[]---CEP85L
6q22.31	118852561	rs369727518	4.04875e-07	-185039	0.685771	rs11153730	2e-35	30679814	QT interval	SLC35F1	2019-01-24	SLC35F1--[]---CEP85L
6q22.31	118852561	rs369727518	4.04875e-07	-185039	0.685771	rs11153730	9e-38	30012220	QRS duration	intergenic	2018-07-17	SLC35F1--[]---CEP85L
6q22.31	118852561	rs369727518	4.04875e-07	-185039	0.685771	rs11153730	2e-40	32916098	Electrocardiogram morphology (amplitude at temporal datapoints)	SLC35F1	2020-09-02	SLC35F1--[]---CEP85L
6q22.31	118852561	rs369727518	4.04875e-07	-185039	0.685771	rs11153730	3e-54	32439900	PR interval	SLC35F1	2020-05-21	SLC35F1--[]---CEP85L
6q22.31	118852561	rs369727518	4.04875e-07	-185039	0.685771	rs11153730	2e-67	24952745	QT interval	SLC35F1, PLN	2014-06-22	SLC35F1--[]---CEP85L
16q22.1	69128053	rs552397480	4.28803e-07	250392	0.508273	rs7186635	4e-08	32203549	Triglyceride levels	RP11-343C2.9	2020-03-23	[TMED6]
16q22.1	69128053	rs552397480	4.28803e-07	0	1	rs9926320	5e-11	32665545	Brain morphology (MOSTest)	TANGO6, HAS3, CHTF8, CIRH1A, SNTB2, RP11-343C2.11, VPS4A, COG8, TERF2	2020-07-14	TANGO6-[]--HAS3
16q22.1	69128053	rs552397480	4.28803e-07	41874	0.704929	rs9940899	2e-21	30595370	Height	NA	2018-12-27	[CIRH1A]
3q22.3	138050685	rs4678407	4.33925e-07	54369	0.924333	rs6782181	3e-08	30531825	Blond vs. brown/black hair color	MRAS	2018-12-10	[MRAS]
3q22.3	138050685	rs4678407	4.33925e-07	2502	0.909843	rs4678408	9e-09	32589924	Essential hypertension (time to event)	NME9, MRAS	2020-06-23	NME9-[]--MRAS
3q22.3	138050685	rs4678407	4.33925e-07	27513	0.982307	rs730158	2e-09	30595370	Lung function (FVC)	NA	2018-12-27	[MRAS]
3q22.3	138050685	rs4678407	4.33925e-07	16941	0.875695	rs11713141	1e-09	32469254	Coronary artery disease	MRAS	2020-05-29	[MRAS]
3q22.3	138050685	rs4678407	4.33925e-07	4451	0.915989	rs6766859	1e-10	31015401	Medication use (agents acting on the renin-angiotensin system)	NME9	2019-04-23	NME9-[]--MRAS
3q22.3	138050685	rs4678407	4.33925e-07	4451	0.915989	rs6766859	8e-12	32541925	Type 2 diabetes	NA	2020-06-15	NME9-[]--MRAS
3q22.3	138050685	rs4678407	4.33925e-07	7218	0.988181	rs2054468	2e-12	30595370	Hair color	NA	2018-12-27	NME9-[]-MRAS
3q22.3	138050685	rs4678407	4.33925e-07	2502	0.909843	rs4678408	8e-17	32042192	Bioavailable testosterone levels	NA	2020-02-10	NME9-[]--MRAS
3q22.3	138050685	rs4678407	4.33925e-07	4451	0.915989	rs6766859	1e-21	32042192	Total testosterone levels	NA	2020-02-10	NME9-[]--MRAS
16q22.2	72644044	rs11646282	4.49539e-07	-138510	0.598761	rs76513770	4e-08	31669095	Body mass index	NA	2019-10-24	PMFBP1---[]---ZFHX3
16q22.2	72644044	rs11646282	4.49539e-07	-138510	0.598761	rs76513770	3e-08	30595370	Body mass index	NA	2018-12-27	PMFBP1---[]---ZFHX3
16q22.2	72644044	rs11646282	4.49539e-07	-138510	0.598761	rs76513770	5e-09	27089180	Age at first sexual intercourse	PMFBP1	2016-04-18	PMFBP1---[]---ZFHX3
16q22.2	72644044	rs11646282	4.49539e-07	-254172	0.586791	rs62053992	4e-09	32246137	Neck pain or shoulder pain	NA	2020-04-03	PMFBP1---[]---ZFHX3
16q22.2	72644044	rs11646282	4.49539e-07	-262584	0.676422	rs17607347	2e-09	29326435	Intelligence (MTAG)	ENSG00000207514	2018-01-11	PMFBP1---[]---ZFHX3
16q22.2	72644044	rs11646282	4.49539e-07	-146323	0.502904	rs62051146	2e-09	30038396	Educational attainment (years of education)	NA	2018-07-23	PMFBP1---[]---ZFHX3
16q22.2	72644044	rs11646282	4.49539e-07	-138510	0.598761	rs76513770	4e-10	30643258	Risk-taking tendency (4-domain principal component model)	ZFHX3	2019-01-14	PMFBP1---[]---ZFHX3
16q22.2	72644044	rs11646282	4.49539e-07	-247127	0.858184	rs56205630	2e-20	30595370	Height	NA	2018-12-27	PMFBP1---[]---ZFHX3
16q21	58858895	rs188134315	4.7328e-07	-24493	0.507495	rs62064941	4e-08	32203549	Triglyceride levels	GOT2	2020-03-23	GOT2--[]
5q35.1	172486169	rs142235721	5.26706e-07	101858	0.966208	rs255303	4e-08	29891935	Glaucoma (primary open-angle)	BNIP1	2018-06-11	[BNIP1]
5q35.1	172486169	rs142235721	5.26706e-07	88007	0.954882	rs29797	2e-08	33414549	Noncognitive aspects of educational attainment	NA	2021-01-07	[BNIP1]
5q35.1	172486169	rs142235721	5.26706e-07	100103	0.949277	rs255299	1e-08	30578418	Pulse pressure	BNIP1	2018-12-21	[BNIP1]
5q35.1	172486169	rs142235721	5.26706e-07	88007	0.954882	rs29797	5e-12	30679814	PR interval	BNIP1	2019-01-24	[BNIP1]
5q35.1	172486169	rs142235721	5.26706e-07	-5833	0.808137	rs251253	9e-13	20062060	PR interval	NKX2-5, C5orf41	2010-01-10	ATP6V0E1--[]-CREBRF
5q35.1	172486169	rs142235721	5.26706e-07	109139	0.588382	rs29784	1e-15	22306654	Infantile hypertrophic pyloric stenosis	BNIP1, NKX2-5	2012-02-05	BNIP1-[]--NKX2-5
5q35.1	172486169	rs142235721	5.26706e-07	109139	0.588382	rs29784	8e-18	23989729	Infantile hypertrophic pyloric stenosis	intergenic	2013-08-21	BNIP1-[]--NKX2-5
5q35.1	172486169	rs142235721	5.26706e-07	-2128	0.983022	rs3095844	5e-18	30595370	Height	NA	2018-12-27	[CREBRF]
5q35.1	172486169	rs142235721	5.26706e-07	94697	0.971933	rs255292	6e-21	30046033	PR interval	BNIP1, NKX2-5	2018-07-25	[BNIP1]
5q35.1	172486169	rs142235721	5.26706e-07	91234	0.971933	rs29795	5e-55	32439900	PR interval	NKX2-5, ATP6V0E1, C5orf41, BNIP1, CREBRF	2020-05-21	[BNIP1]
14q31.3	88977427	rs4514599	6.39453e-07	-147452	0.788839	rs1028455	1e-14	31152163	Estimated glomerular filtration rate	SPATA7	2019-05-31	KCNK10--[]--SPATA7
8p21.3	19670088	rs57837509	6.4126e-07	-18927	0.718586	rs920590	6e-09	22076464	Acute lymphoblastic leukemia (childhood)	INTS10	2011-11-11	CSGALNACT1---[]--INTS10
8p21.3	19670088	rs57837509	6.4126e-07	10171	0.842594	rs60329942	3e-13	31719535	Triglyceride levels x long total sleep time interaction (2df test)	LPL	2019-11-12	[INTS10]
15q25.1	81021182	rs71455352	7.26286e-07	37470	0.715938	rs12593036	2e-08	26426971	Body mass index	LOC283688, ARNT2, MIR549, KIAA1199, MESDC2, MIR4514, MESDC1, C15orf26, IL16	2015-10-01	ABHD17C--[]--KIAA1199
15q25.1	81021182	rs71455352	7.26286e-07	-32582	0.52316	rs7165759	1e-10	31501611	Predicted visceral adipose tissue	NA	2019-09-09	[ABHD17C]
15q25.1	81021182	rs71455352	7.26286e-07	37458	0.715938	rs12593088	5e-12	30239722	Waist-hip ratio	NA	2018-09-14	ABHD17C--[]--KIAA1199
15q25.1	81021182	rs71455352	7.26286e-07	-32582	0.52316	rs7165759	1e-13	29691431	Hand grip strength	ABHD17C	2018-04-24	[ABHD17C]
15q25.1	81021182	rs71455352	7.26286e-07	-29735	0.536921	rs34994596	1e-13	32376654	Adult body size	ABHD17C	2020-05-06	[ABHD17C]
15q25.1	81021182	rs71455352	7.26286e-07	-32010	0.536921	rs34769775	9e-14	31669095	Body mass index	NA	2019-10-24	[ABHD17C]
15q25.1	81021182	rs71455352	7.26286e-07	-32010	0.536921	rs34769775	7e-14	30595370	Body mass index	NA	2018-12-27	[ABHD17C]
15q25.1	81021182	rs71455352	7.26286e-07	-27612	0.645231	rs12914623	2e-16	30239722	Body mass index	NA	2018-09-14	[ABHD17C]
6q25.3	155918584	rs768404381	7.47481e-07	65815	0.937835	rs1391659	2e-09	30595370	Sunburns	NA	2018-12-27	NOX3---[]
14q32.2	98637245	rs7160112	8.76428e-07	-90334	0.583818	rs17698580	5e-08	30038396	Highest math class taken (MTAG)	Intergenic	2018-07-23	[]---C14orf177
14q32.2	98637245	rs7160112	8.76428e-07	750	0.936276	rs1461583	4e-08	30038396	Self-reported math ability (MTAG)	Intergenic	2018-07-23	[]---C14orf177
14q32.2	98637245	rs7160112	8.76428e-07	-6074	0.99198	rs8009025	1e-08	31015401	Medication use (calcium channel blockers)	RP11-61O1.1	2019-04-23	[]---C14orf177
14q32.2	98637245	rs7160112	8.76428e-07	751	0.928084	rs1461584	6e-09	32888494	Lymphocyte percentage of white cells	RP11-61O1.1	2020-09-01	[]---C14orf177
14q32.2	98637245	rs7160112	8.76428e-07	-90334	0.583818	rs17698580	3e-09	33414549	Cognitive aspects of educational attainment	NA	2021-01-07	[]---C14orf177
14q32.2	98637245	rs7160112	8.76428e-07	-90334	0.583818	rs17698580	2e-09	29942086	Intelligence	NA	2018-06-25	[]---C14orf177
14q32.2	98637245	rs7160112	8.76428e-07	-90334	0.583818	rs17698580	2e-09	30038396	Cognitive performance	Intergenic	2018-07-23	[]---C14orf177
14q32.2	98637245	rs7160112	8.76428e-07	-89497	0.583818	rs10145335	2e-09	29844566	General cognitive ability	ENSG00000259097	2018-05-29	[]---C14orf177
14q32.2	98637245	rs7160112	8.76428e-07	-89497	0.583818	rs10145335	1e-09	29326435	Intelligence (MTAG)	ENSG00000259097	2018-01-11	[]---C14orf177
14q32.2	98637245	rs7160112	8.76428e-07	-40690	0.770303	rs76659130	1e-09	32888494	Lymphocyte counts	RP11-61O1.1	2020-09-01	[]---C14orf177
14q32.2	98637245	rs7160112	8.76428e-07	-40690	0.770303	rs76659130	1e-09	32888494	Monocyte count	RP11-61O1.1	2020-09-01	[]---C14orf177
14q32.2	98637245	rs7160112	8.76428e-07	6618	0.912366	rs77653640	6e-11	32888493	Lymphocyte counts	NA	2020-09-01	[]---C14orf177
14q32.2	98637245	rs7160112	8.76428e-07	-90334	0.583818	rs17698580	5e-11	30038396	Cognitive performance (MTAG)	Intergenic	2018-07-23	[]---C14orf177
14q32.2	98637245	rs7160112	8.76428e-07	10305	0.77688	rs17775184	5e-11	30578418	Pulse pressure	intergenic	2018-12-21	[]---C14orf177
14q32.2	98637245	rs7160112	8.76428e-07	-6074	0.99198	rs8009025	4e-12	30578418	Systolic blood pressure	intergenic	2018-12-21	[]---C14orf177
3p24.1	30287161	rs376101908	9.83067e-07	-2841	0.924727	rs9818220	6e-11	30578418	Systolic blood pressure	intergenic	2018-12-21	RBMS3---[]---TGFBR2

## Sheet: Supplementary Table 3
Supplementary Table 3
Validation of the 23andMe Significant Dyslexia GWAS Variants within the GenLang GWAS Meta-Analysis of Reading Ability.
Note. Variants surpassing the Bonferroni-derived α level (38 tests, p < 1.31 x 10-3) and nominally significant variants are in bold text. Meta-analysis heterogeneity statistics are presented. Allele 1 = effect allele; Allele 2 = alternate allele.
Position	23andMe significant SNP	Allele 1	Allele 2	Allele 1 frequency	SE	Minimum	Maximum	Effect	SE	p	Direction a	Het Isq	Het χ2	Het df	Het p	Total N
3:135783166	rs13082684*	A	G	0.2337	0.0285	0.1495	0.289	-0.0343	0.0096	0.0003597	------+-+-+-++--+---++	28.9	29.544	21	0.1015	33957
17:34928562	rs7223633 (proxy for rs34349354)*	T	C	0.4594	0.0242	0.3787	0.5078	0.0269	0.0079	0.0006993	++++-+---+++++++-++--+	24.3	27.737	21	0.1478	33956
20:47652338	rs707534 (proxy for rs11393101)*	A	G	0.6871	0.0336	0.5094	0.7454	-0.0309	0.0101	0.002275	?++-+-------+---+-----	29.6	28.419	20	0.09984	23772
17:61471046	rs72841395*	T	C	0.213	0.0373	0.0928	0.268	0.0291	0.0103	0.004678	+++++++--+----+--+++++	12.6	24.029	21	0.2917	33945
2:147842671	rs497418*	A	C	0.3951	0.0419	0.3577	0.6253	-0.0254	0.0096	0.008602	?---++-+--+-+----+-++-	2	20.407	20	0.4327	23771
2:41653824	rs906549*	T	C	0.652	0.0289	0.6083	0.7849	-0.022	0.0085	0.009641	--+++---++-----+--+-+-	0	13.204	21	0.9013	33950
11:111627502	rs10891291 (proxy for rs138127836)*	A	G	0.3705	0.0276	0.2437	0.4283	0.0249	0.0106	0.01943	?+++++++++-+-++-??-++-	0	13.427	18	0.7656	20057
9:131923530	rs9696811*	T	C	0.3121	0.0155	0.275	0.3541	0.0233	0.0101	0.02149	?-+++-+-++++++++-+++++	0	18.093	20	0.5813	23756
12:121069201	rs4767921*	A	G	0.3568	0.0236	0.1998	0.409	0.0186	0.0083	0.0255	++-+-+-+-+++--++-+-++-	38.4	34.066	21	0.03566	33949
4:152535271	rs4696277*	T	C	0.4883	0.0429	0.1691	0.541	0.0172	0.0083	0.03723	+++-+++++-+--++-++++--	3	21.648	21	0.4201	33956
1:216876475	rs2820882 (proxy for rs35570426)*	A	T	0.173	0.0138	0.1357	0.194	-0.0222	0.0108	0.0395	-++---+-+-+++---+-+---	0	16.261	21	0.7548	33959
X:145026313	rs6626462 (proxy for rs5904158)*	T	C	0.3289	0.0317	0.1497	0.362	0.0154	0.0076	0.04221	++--?-?-++--+-+-++?-+?	33.6	25.591	17	0.08225	29609
6:17009590	rs2876430*	T	C	0.3293	0.0174	0.2657	0.3506	-0.0173	0.0086	0.04302	-++-++--+-+----+--+++-	0	18.265	21	0.6322	33952
7:69064637	rs3735260*	A	G	0.9105	0.0289	0.7736	0.939	0.0287	0.0145	0.0473	++++-++-+++++++++-+-++	0	20.618	21	0.4825	33955
17:37770005	rs12453682	T	C	0.6389	0.0772	0.2771	0.7237	-0.0149	0.0087	0.08867	-++-+---++-+-+-++--+++	12.5	24	21	0.2931	33944
10:99861312	rs10786387	C	G	0.6849	0.0203	0.6138	0.7563	-0.0143	0.0088	0.104	--++--++++-++---+---++	0	19.495	21	0.5534	33954
1:154878911	rs4845687	A	G	0.5343	0.0475	0.3753	0.608	-0.0123	0.0081	0.128	---+---------++-+++---	0	16.242	21	0.7559	33953
1:110042079	rs2091329	A	G	0.6901	0.0563	0.3383	0.7808	-0.0134	0.0089	0.1328	-++-+------+++--++----	0	16.578	21	0.7363	33950
7:107074515	rs12154818 (proxy for rs3839821)	C	G	0.2368	0.0233	0.202	0.3	-0.0133	0.0097	0.1688	-+++--+-+---+--+--+-+-	0	12.127	21	0.9361	33952
3:50202231	rs2624839	T	C	0.5689	0.0364	0.4165	0.618	0.0124	0.0095	0.1889	?---++--+++--++-++-+--	0	16.124	20	0.7089	23750
12:111865049	rs7310615	C	G	0.471	0.053	0.1349	0.5221	0.0125	0.0096	0.1902	?-++++----+-+++++-+--+	0	12.996	20	0.8776	23762
5:155858266	rs867009	A	G	0.64	0.0355	0.5534	0.8536	0.012	0.0097	0.2187	?+-+-++--++---+++-++--	0	19.122	20	0.5139	23770
5:165487589	rs41012	A	C	0.7447	0.0234	0.717	0.9184	-0.0129	0.0108	0.2343	?+--++--++-++----++---	51.3	41.03	20	0.003692	23761
19:39827086	rs251907 (proxy for rs60963584)	A	G	0.1568	0.0909	0.081	0.5645	-0.0146	0.0125	0.2402	--+---+-----+++++---++	0	20.945	21	0.4623	33954
2:198492316	rs72916919	T	G	0.5032	0.0313	0.462	0.6253	0.0106	0.0094	0.26	?-+-++-+-++--+++++-+++	0	12.599	20	0.8939	23764
3:85653460	rs10511073	A	G	0.3881	0.0408	0.3423	0.5816	-0.0065	0.0083	0.4365	-+--+----++-+---+-++--	2.4	21.516	21	0.4278	33957
2:200291535	rs6435017	T	C	0.3938	0.0556	0.1242	0.49	0.0063	0.0085	0.4559	+-+++--++---+++-+--+-+	0	15.901	21	0.7752	33914
7:71718530	rs77059784	A	G	0.0349	0.0111	0.0125	0.0631	0.0202	0.0275	0.4622	?-++-++-?-++-++-+---?+	17.2	21.731	18	0.2441	23053
3:69844663	rs13097431	C	G	0.3942	0.0509	0.2463	0.488	0.0056	0.0083	0.5	-+++-++--+++++++--+--+	5.3	22.171	21	0.3897	33952
7:39306840	rs62453457	A	G	0.5229	0.0273	0.3984	0.6195	0.0051	0.008	0.5215	+--++++++--++-----+-++	4.4	21.962	21	0.4017	33957
1:60505783	rs12737449	C	G	0.1388	0.0143	0.0588	0.179	0.0071	0.0115	0.5408	-+-+++-++-+--+++++--+-	21.1	26.606	21	0.1843	33959
11:30195757	rs676217	T	G	0.6398	0.0287	0.591	0.8808	0.0047	0.0086	0.5808	+-++-+++-+-++++-+-+-+-	0	16.845	21	0.7204	33946
2:28341375	rs1969131	T	C	0.1828	0.044	0.1277	0.4128	-0.0053	0.0106	0.6159	--++-+-++---+++++---+-	0	15.794	21	0.7811	33956
3:180127039	rs28595523 (proxy for rs7625418)	T	C	0.2358	0.0578	0.185	0.5719	-0.0049	0.0099	0.6163	-+-++-++---+-----++++-	4.7	22.03	21	0.3978	33947
9:15609961	rs3122702	T	G	0.4956	0.0319	0.3377	0.537	-0.0035	0.0083	0.6681	+-+-+++++------++-++-+	0	13.581	21	0.8869	33951
5:170815125	rs2071276 (proxy for rs59261790)	T	G	0.3789	0.0165	0.324	0.4205	0.0031	0.0083	0.7097	--++---++-++++++-+-++-	3.7	21.815	21	0.4103	33959
14:99734984	rs7146019 (proxy for rs35131341)	A	G	0.4045	0.0401	0.2605	0.467	-0.0008	0.0085	0.9265	-+++-++++--++---++--++	0	20.537	21	0.4875	33905
20:31359574	rs4911257	T	C	0.591	0.0429	0.4089	0.6893	-0.0005	0.0084	0.9523	+----+-+--+?++-----+--	0	13.943	20	0.8334	33686
a Cohort order:	ABCD; ALSPAC; ASTON; BATS; BCBL (Spanish/Bask); CLDRC; ELVS; FIOLA (Dutch); GRaD_AA; GRaD_HA; Iowa; NTR (Dutch); PING; PNC; PNC2; SLIC; UKdys;TEDS_Affy; TEDS_Ill; Toronto; Ukdys; York; NeuroDys
* Consistent effect direction (i.e., allele conferring increased risk of dyslexia is associated with a lower reading score, and vice-versa)
? SNP not available

## Sheet: Supplementary Table 4
Supplementary Table 4
Validation of the 23andMe Significant Dyslexia GWAS Variants within the GenLang GWAS Meta-Analysis of Spelling Ability.
Note. Variants surpassing the Bonferroni-derived α level (38 tests, p < 1.31 x 10-3) and nominally significant variants are in bold text. Meta-analysis heterogeneity statistics are presented. Allele 1 = effect allele; Allele 2 = alternate allele.
Position	23andMe significant SNP	Allele 1	Allele 2	Allele 1 frequency	SE	Minimum	Maximum	Effect	SE	p	Direction	Het Isq	Het χ2	Het df	Het p	Total N
20:47652338	rs707534 (proxy for rs11393101)*	A	G	0.6825	0.0364	0.5095	0.7454	-0.0406	0.0115	0.0004295	--------+---+----	0	15.438	16	0.4928	18514
1:216876475	rs2820882 (proxy for rs35570426)*	A	T	0.1681	0.0119	0.1357	0.195	-0.037	0.0144	0.00993	-+-+-+-+-+-------	0	13.119	16	0.664	18514
2:41653824	rs906549*	T	C	0.6509	0.0329	0.612	0.7849	-0.0276	0.0113	0.01442	-+--++--+-+++-+--	0	14.722	16	0.5451	18505
5:170815125	rs2071276 (proxy for rs59261790)*	T	G	0.372	0.0213	0.322	0.4223	0.027	0.0112	0.01571	++++-+++++-++-++-	0	9.175	16	0.906	18514
17:34928562	rs7223633 (proxy for rs34349354)*	T	C	0.4657	0.0199	0.3792	0.499	0.0259	0.0107	0.01585	++-+-+++--+-++--+	30.8	23.123	16	0.1105	18511
17:61471046	rs72841395*	T	C	0.2261	0.0257	0.0911	0.27	0.031	0.0129	0.01654	+++++-+-++---++++	8.3	17.458	16	0.3566	18500
7:69064637	rs3735260*	A	G	0.9141	0.037	0.7759	0.949	0.047	0.02	0.01887	+++-+-+++++++-+++	11.9	18.154	16	0.315	18510
1:154878911	rs4845687*	A	G	0.5578	0.05	0.3737	0.6131	-0.0253	0.0108	0.01939	--+------------+-	0	12.863	16	0.6827	18508
3:85653460	rs10511073*	A	G	0.3638	0.0422	0.2726	0.5809	-0.0255	0.0111	0.02147	------++-+---+---	0	14.926	16	0.5301	18512
7:71718530	rs77059784*	A	G	0.0373	0.0117	0.0125	0.0639	0.0698	0.0307	0.02297	++-++?-+-+-++-+?+	32.2	20.638	14	0.1113	17795
X:145026313	rs6626462 (proxy for rs5904158)*	T	C	0.3442	0.0327	0.1503	0.3605	0.0236	0.0104	0.02373	+++-?++-++-?++++?	0	12.509	13	0.4864	14980
2:198492316	rs72916919*	T	G	0.5027	0.0334	0.46	0.6253	0.0242	0.0108	0.02476	++++--+++++++---+	0	9.439	16	0.8943	18506
9:131923530	rs9696811*	T	C	0.3134	0.0193	0.2662	0.3534	0.0256	0.0116	0.02752	+++-++++++++-+-++	0	13.737	16	0.6183	18498
2:200291535	rs6435017*	T	C	0.4184	0.0422	0.1237	0.474	0.0235	0.011	0.0327	-++-+++++++-0	0	14.581	16	0.5555	18468
3:50202231	rs2624839*	T	C	0.5668	0.0409	0.4172	0.626	0.0211	0.0108	0.05153	+-++-+++++-++++-+	0	5.904	16	0.9891	18492
5:165487589	rs41012	A	C	0.7416	0.0252	0.717	0.9181	-0.0223	0.0123	0.07066	-----++----+-+--+	15	18.82	16	0.2781	18503
7:107074515	rs12154818 (proxy for rs3839821)	C	G	0.2502	0.0143	0.2045	0.2967	-0.0219	0.0124	0.07682	--++++----++--+--	0	6.831	16	0.9764	18507
2:147842671	rs497418	A	C	0.3951	0.0441	0.342	0.6247	-0.0167	0.0111	0.1317	---+-+-+++--+-++-	15.8	19.004	16	0.2684	18513
12:121069201	rs4767921	A	G	0.3606	0.0287	0.1985	0.3818	0.0166	0.0111	0.1337	++-+---+-++++-++-	25	21.321	16	0.1665	18504
17:37770005	rs12453682	T	C	0.6728	0.0718	0.2772	0.7255	-0.0169	0.0116	0.1449	-+---+--+-++----+	0	9.675	16	0.8831	18499
3:135783166	rs13082684	A	G	0.2486	0.0226	0.1495	0.289	-0.017	0.0123	0.1668	-+--++-++------++	12.4	18.263	16	0.3087	18512
3:180127039	rs28595523 (proxy for rs7625418)	T	C	0.2306	0.0728	0.184	0.5711	-0.0163	0.013	0.2083	--+-+++----+-+-+-	41.9	27.527	16	0.03598	18502
2:28341375	rs1969131	T	C	0.1746	0.0564	0.1275	0.4124	-0.0172	0.0144	0.2318	--+--+-++-+----++	0	12.421	16	0.7145	18511
10:99861312	rs10786387	C	G	0.6776	0.0213	0.6138	0.7564	0.0119	0.0115	0.2989	+++--++-+--+-+--+	0	12.71	16	0.6938	18509
1:60505783	rs12737449	C	G	0.1414	0.0173	0.0591	0.183	-0.0161	0.0155	0.3006	--++-+----+++----	0	13.386	16	0.6444	18514
3:69844663	rs13097431	C	G	0.4193	0.0415	0.2463	0.47	0.0108	0.0109	0.3208	+++++-+---+--+--+	38.5	26.002	16	0.05399	18507
11:30195757	rs676217	T	G	0.6309	0.0341	0.5995	0.8803	-0.0109	0.0112	0.3344	---+--+-+---++-++	0	12.141	16	0.7342	18501
1:110042079	rs2091329	A	G	0.7019	0.0665	0.3397	0.7808	-0.0115	0.0119	0.335	+-----------+----	0	14.094	16	0.5917	18505
5:155858266	rs867009	A	G	0.6338	0.0338	0.5534	0.8529	0.0091	0.0111	0.413	--+++-+++++---+--	35.6	24.84	16	0.0727	18512
6:17009590	rs2876430	T	C	0.3379	0.0199	0.2657	0.3826	-0.0093	0.0114	0.4147	-+---+-+++--+-++-	0	13.377	16	0.645	18507
9:15609961	rs3122702	T	G	0.4982	0.0369	0.3377	0.5349	0.0084	0.0107	0.4324	++-++-++-+++--++-	0	7.322	16	0.9665	18506
19:39827086	rs251907 (proxy for rs60963584)	A	G	0.1395	0.115	0.0929	0.5647	0.0112	0.017	0.5081	+++-----+++-++--+	0	12.369	16	0.7182	18509
20:31359574	rs4911257	T	C	0.5927	0.0435	0.4089	0.6279	0.0067	0.011	0.5438	++---+--?--++-+--	0	11.569	15	0.7113	18023
14:99734984	rs7146019 (proxy for rs35131341)	A	G	0.4211	0.039	0.2605	0.4646	-0.0065	0.0112	0.5593	-----++---++-+-+-	0	14.723	16	0.545	18461
11:111627502	rs10891291 (proxy for rs138127836)	A	G	0.3714	0.0294	0.2447	0.4283	0.0055	0.0119	0.6461	+--++++-+---??+++	0	9.166	14	0.8203	16105
4:152535271	rs4696277	T	C	0.5036	0.0441	0.1698	0.573	-0.0044	0.0107	0.6825	+--+-+-+-+--+--+-	5	16.847	16	0.3955	18511
12:111865049	rs7310615	C	G	0.4631	0.0529	0.1355	0.506	0.0034	0.0109	0.7552	+--+-++-+-++++---	0	15.309	16	0.5022	18503
7:39306840	rs62453457	A	G	0.5199	0.0338	0.3984	0.62	-0.0007	0.0107	0.9486	-++++---+--+-+---	0	15.442	16	0.4926	18512
a Cohort order:	ALSPAC; ASTON; BATS; CLDRC; ELVS; FIOLA (Dutch); GRaD_AA; GRaD_HA; Iowa; NTR (Dutch); RAINE; SLIC; SYS; TEDS_Affy; TEDS_Ill; Toronto; Ukdys; York; NeuroDys
* Consistent effect direction (i.e., allele conferring increased risk of dyslexia is associated with a lower reading score, and vice-versa)
? SNP not available

## Sheet: Supplementary Table 5
Supplementary Table 5
Validation of the 23andMe Significant Dyslexia GWAS Variants Within a Meta-Analysis GWAS of 2,274 Dyslexia Cases by Gialluisi et al. (2021) - NeuroDys (English, German, Finnish, French, Dutch and Hungarian languages).
Note. Variants surpassing the Bonferroni-derived α level (39 tests, p < 1.28 x 10-3) and nominally significant variants are in bold text. Meta-analysis heterogeneity statistics are presented. Allele 1 = alternate allele; Allele 2 = effect allele.
23andMe significant SNP	Allele 1	Allele 2	N	z	p	Direction a	Het Isq	Het χ2	Het df	Het p
rs34349354*	CAG	C	8546	-2.906	0.003659	-------	0	5.281	6	0.5083
rs707534 (proxy for rs11393101)*	A	G	8546	2.404	0.0162	---+-++	22.7	7.764	6	0.2559
rs72916919*	T	G	8546	-2.275	0.0229	----+-+	32.1	8.838	6	0.1829
rs4911257	T	C	8546	-1.776	0.07574	-------	0	1.972	6	0.9223
rs72841395	T	C	8546	-1.753	0.07967	-------	0	3.11	6	0.7949
rs2820882 (proxy for rs35570426)	A	T	8546	1.642	0.1006	+-+-+++	32.3	8.867	6	0.1812
rs3801959 (proxy for rs3839821)	A	G	8546	-1.641	0.1009	-------	1.1	6.065	6	0.4159
rs13082684	A	G	8546	1.587	0.1124	+++-+++	0	1.601	6	0.9525
rs3735260	A	G	8546	-1.525	0.1272	-+-----	0	4.627	6	0.5925
rs676217	T	G	8546	-1.471	0.1414	-+-++--	39.8	9.959	6	0.1264
rs6435017	T	C	8546	-1.415	0.1572	--++---	0	1.355	6	0.9685
rs4845687	A	G	8546	1.259	0.2079	---++++	24.7	7.965	6	0.2407
rs2624839	T	C	8546	-1.249	0.2118	-+--+--	0	4.122	6	0.6601
rs7310615	C	G	8546	-1.155	0.2482	-+-----	0	3.06	6	0.8013
rs9696811	T	C	8546	-1.117	0.264	------+	23.2	7.808	6	0.2525
rs906549	T	C	8546	1.081	0.2797	+++-+++	0	3.925	6	0.6869
rs12154818	C	G	8546	1.071	0.284	-++++-+	39.4	9.895	6	0.1291
rs2091329	A	G	8546	-0.994	0.3201	-+-+---	3.7	6.233	6	0.3976
rs12737449	C	G	8546	0.989	0.3226	++--+++	3.8	6.239	6	0.3969
rs497418	A	C	8546	0.922	0.3565	+++-+-+	0	4.743	6	0.5772
rs10511073	A	G	8546	0.901	0.3674	+--+++-	3.6	6.221	6	0.3989
rs62453457	A	G	8546	0.884	0.3765	++---+-	0	4.418	6	0.6203
rs1969131	T	C	8546	0.754	0.451	+++--+-	0	5.85	6	0.4402
rs60963584	A	AC	8546	0.719	0.4719	++-++-+	0	2.295	6	0.8906
rs10786387	C	G	8546	0.67	0.5029	+-+--++	0	3.279	6	0.7731
rs4767921	A	G	8546	0.583	0.5598	-+-+-+-	41.3	10.215	6	0.1159
rs867009	A	G	8546	-0.434	0.664	+-++---	16.9	7.223	6	0.3008
rs7625418	A	C	8546	-0.418	0.6762	+---+-+	0	3.204	6	0.7828
rs10891291 (proxy for rs138127836)	A	G	8546	-0.415	0.6782	--+--+-	0	0.675	6	0.995
rs41012	A	C	8546	0.365	0.7148	-+--+++	0	4.027	6	0.673
rs7146019 (proxy for rs35131341)	A	G	8546	-0.221	0.8249	++-++--	0	5.702	6	0.4574
rs77059784	A	G	324	-0.221	0.825	?-?????	0	0	0	1
rs3122702	T	G	8546	0.188	0.8509	+++----	0	2.789	6	0.8348
rs2876430	T	C	8546	0.143	0.8862	+----+-	0	3.809	6	0.7026
rs4462633	A	C	8546	0.121	0.9038	++--+-+	58.2	14.346	6	0.026
rs12453682	T	C	8546	0.051	0.9591	--++-+-	32.9	8.937	6	0.1772
rs4696277	T	C	8546	0.046	0.9635	-+-+++-	0	0.917	6	0.9886
rs13097431	C	G	8546	0.024	0.9812	--+-++-	0	3.296	6	0.7708
rs2071276 (proxy for rs59261790)	T	G	8546	0.018	0.9859	+++++-+	0	1.473	6	0.9612
a Cohort order: Austria-Germany-Switzerland (German), Finland, France, The Netherlands, Hungary, ENall1 (Colorado; English), ENall2 (UK; English)
* Consistent dyslexia effect allele
? SNP not available

## Sheet: Supplementary Table 6
Supplementary Table 6
Validation of the 23andMe Significant Dyslexia GWAS Variants within the Chinese Reading Study Measured on Reading Accuracy and Fluency.
Note. Variants surpassing the Bonferroni-derived α level (32 tests, p < 1.56 x 10-3) and nominally significant variants are in bold text. Allele 1 = effect allele; Allele 2 = alternate allele; MAF = minor allele frequency (effect allele).
				Reading accuracy (n = 2,270)			Reading fluency (n = 2,270)
23andMe significant SNP	Allele 1	Allele 2	MAF	Effect	SE	p	Effect	SE	p
rs12939690 (proxy for rs34349354)*	C	G	0.334735	0.050911	0.018865	0.00701264	-0.0410315	0.0205236	0.0457026
rs2624839*	T	C	0.443	-0.0240764	0.01888	0.202359	0.0534712	0.0205009	0.00916087
rs2820882 (proxy for rs35570426)*	A	T	0.1327	-0.0490119	0.0188706	0.00945798	0.0260323	0.0205365	0.205066
rs62453457*	A	G	0.4767	0.0412772	0.0188697	0.0288091	-0.0296406	0.0205245	0.148834
rs12453682	C	T	0.4771	-0.0121029	0.018905	0.522109	0.0415178	0.0205355	0.0433193
rs4767921	A	G	0.4216	0.027473	0.0189013	0.146224	-0.0372937	0.0205414	0.0695742
rs867009	G	A	0.2775	-0.00287941	0.0188897	0.878859	0.0314468	0.0205231	0.125597
rs4845687	A	G	0.1344	0.00546262	0.0188975	0.772558	0.0293352	0.0205351	0.153275
rs8180747 (proxy for rs3839821)	C	T	0.168839	-0.00903183	0.0188987	0.632763	0.0235868	0.0205411	0.250979
rs3735260	G	A	0.09588	0.0103762	0.0188879	0.582813	0.0220376	0.0205281	0.283147
rs4696277	T	C	0.422	-0.0185038	0.0188845	0.327271	0.0199223	0.0205298	0.331946
rs12737449	C	G	0.2183	0.0305698	0.018893	0.105791	-0.0197665	0.020548	0.33617
rs2748809 (proxy for rs35131341)	C	T	0.0439445	-0.000173383	0.0189095	0.992685	0.0194035	0.020554	0.345256
rs2876430	T	C	0.3566	0.0107282	0.0188826	0.569987	-0.0182666	0.0205249	0.373576
rs41012	C	A	0.1581	-0.0106479	0.0188908	0.573044	0.0177028	0.0205332	0.388693
rs10810426 (proxy for rs3122702)	T	C	0.221825	-0.0260024	0.0189013	0.169051	0.0170244	0.0205535	0.407589
rs10786387	G	C	0.2578	0.00813754	0.018914	0.667063	-0.0163295	0.0205584	0.427105
rs72916919	G	T	0.2506	0.00517126	0.0188991	0.784398	-0.0161694	0.0205438	0.431323
rs10511073	A	G	0.1552	-0.000413375	0.0189332	0.982583	-0.014843	0.0205789	0.470817
rs906549	C	T	0.06686	-0.015814	0.0188833	0.402422	0.0138451	0.0205287	0.500109
rs2091329	G	A	0.2574	0.0140976	0.0188863	0.455475	-0.0131663	0.0205325	0.52143
rs497418	C	A	0.4382	-0.00327438	0.0189063	0.862517	-0.0109871	0.0205514	0.592968
rs1969131	T	C	0.131	0.0101768	0.0189118	0.590546	-0.0109529	0.0205561	0.594204
rs4462633 (proxy for rs59002312)	A	C	0.2958	3.88968e-06	0.0188994	0.999836	0.00628893	0.0205446	0.759549
rs72841395	T	C	0.06791	-0.0327701	0.0188916	0.0829408	0.00628651	0.0205499	0.759698
rs6435017	T	C	0.1894	0.018517	0.018891	0.32709	0.00581412	0.0205392	0.777146
rs707534 (proxy for rs11393101)	G	A	0.1844	0.0336643	0.0188824	0.0747455	-0.00382589	0.0205403	0.852255
rs2071276 (proxy for rs59261790)	G	T	0.4178	0.0191627	0.0188969	0.310661	-0.00371223	0.0205469	0.856642
rs9696811	T	C	0.2386	0.0142149	0.0188885	0.451788	-0.00278988	0.0205356	0.891947
rs10891291 (proxy for rs138127836)	G	A	0.3396	0.0197766	0.0188865	0.295151	-0.00192029	0.0205356	0.925507
rs4911257	T	C	0.1013	0.0239969	0.018888	0.204042	-0.00160586	0.0205396	0.937689
rs251907 (proxy for rs60963584)	A	G	0.0897813	0.00920034	0.0188986	0.626428	0.000228949	0.0205456	0.99111
* Consistent effect direction (i.e., allele conferring increased risk of dyslexia is associated with a lower reading score, and vice-versa)

## Sheet: Supplementary Table 7
Supplementary Table 7
Genes for which the Combined Association of all Variants is Significantly Associated with Self-Reported Dyslexia Diagnosis from 23andMe as Estimated in MAGMA.
Note. Significant genes are in bold text (the Bonferroni-derived α level for 19,039 genes tested is p < 2.63 x 10-6).
Gene	Start	Stop	NSNPs	NParameters	N	z	p	Gene Symbol
ENSG00000124214	47729878	47804904	143	13	1138870	7.9006	1.3878e-15	STAU1
ENSG00000175161	85008132	86123579	2799	50	1138870	7.8849	1.5744e-15	CADM2
ENSG00000174579	135867764	135916083	47	10	1138870	7.8821	1.6098e-15	MSL2
ENSG00000124207	47662849	47713489	106	8	1138870	7.8698	1.7764e-15	CSE1L
ENSG00000129282	34958001	34965407	11	2	1138870	7.715	6.0507e-15	MRM1
ENSG00000095321	131857089	131873468	21	1	1138870	7.7104	6.2728e-15	CRAT
ENSG00000115896	198669426	199437305	1244	54	1138870	7.7	6.8015e-15	PLCL1
ENSG00000185565	115521235	117716095	5630	242	1138870	7.4817	3.6693e-14	LSAMP
ENSG00000162944	198432948	198540769	154	8	1138870	7.2336	2.352e-13	RFTN2
ENSG00000204393	31175281	31196695	41	7	1138870	7.2269	2.4708e-13	NOL4L-DT
ENSG00000167258	37617764	37721160	121	6	1138870	7.1769	3.5655e-13	CDK12
ENSG00000073711	135684515	135866733	262	15	1138870	7.175	3.6147e-13	PPP2R3A
ENSG00000124198	47538427	47653230	233	16	1138870	7.1483	4.3932e-13	ARFGEF2
ENSG00000118007	136055077	136471220	568	19	1138870	7.1329	4.9133e-13	STAG1
ENSG00000125686	37560538	37607539	66	4	1138870	7.1324	4.9311e-13	MED1
ENSG00000108306	37415384	37558776	257	7	1138870	7.0844	6.9824e-13	FBXL20
ENSG00000150768	111895538	111935114	16	2	1138870	6.9187	2.2797e-12	DLAT
ENSG00000162598	60452941	60539442	180	29	1138870	6.8108	4.8537e-12	C1orf87
ENSG00000222017	198557830	198639547	109	7	1138870	6.7398	7.9278e-12	AC011997.1
ENSG00000171456	30946155	31027122	92	5	1138870	6.6447	1.5195e-11	ASXL1
ENSG00000059691	152591656	152682175	187	7	1138870	6.6368	1.6031e-11	PET112
ENSG00000109846	111779289	111794446	12	2	1138870	6.6267	1.7162e-11	CRYAB
ENSG00000105856	106809406	106842974	50	4	1138870	6.6256	1.7292e-11	HBP1
ENSG00000101350	30865467	30922814	68	5	1138870	6.5947	2.1299e-11	KIF3B
ENSG00000101337	30697309	30755061	118	8	1138870	6.5932	2.1516e-11	TM9SF4
ENSG00000152430	198591603	198651486	65	6	1138870	6.5473	2.9286e-11	BOLL
ENSG00000161395	37827375	37853050	60	2	1138870	6.5192	3.5346e-11	PGAP3
ENSG00000115540	198380295	198418423	35	4	1138870	6.5022	3.9589e-11	MOB4
ENSG00000150764	111797868	111893308	54	4	1138870	6.4822	4.5197e-11	DIXDC1
ENSG00000179915	50145643	51259674	3323	113	1138870	6.4701	4.8984e-11	NRXN1
ENSG00000196482	216676588	217311097	1793	127	1138870	6.4602	5.2273e-11	ESRRG
ENSG00000141736	37844167	37886679	40	5	1138870	6.4147	7.0555e-11	ERBB2
ENSG00000270757	198365137	198415450	46	4	1138870	6.3953	8.0095e-11	HSPE1-MOB4
ENSG00000164597	106842000	107204959	669	14	1138870	6.37	9.4487e-11	COG5
ENSG00000181754	110046797	110052360	8	3	1138870	6.3687	9.5326e-11	AMIGO1
ENSG00000108278	34842473	34855154	21	5	1121776	6.329	1.2334e-10	ZNHIT3
ENSG00000149600	31290493	31331803	132	8	1138870	6.2756	1.7419e-10	COMMD7
ENSG00000187098	69788586	70017488	422	18	1138870	6.2701	1.8038e-10	MITF
ENSG00000143028	110009180	110024759	38	3	1138870	6.267	1.8405e-10	SYPL2
ENSG00000154080	24495595	24765281	745	37	1138870	6.2666	1.8453e-10	CHST9
ENSG00000108272	34948228	34957235	11	2	1138870	6.2233	2.4336e-10	DHRS11
ENSG00000163346	154916552	154928599	11	5	1138870	6.2121	2.6135e-10	PBXIP1
ENSG00000101367	31407699	31438211	70	13	1138870	6.2029	2.7717e-10	MAPRE1
ENSG00000114054	135969148	136056738	124	14	1138870	6.1094	5e-10	PCCB
ENSG00000167130	131843379	131852717	6	1	1138870	6.1094	5e-10	DOLPP1
ENSG00000119383	131873229	131911225	75	2	1138870	6.1094	5e-10	PPP2R4
ENSG00000188483	131937835	131940540	2	1	1138870	6.1094	5e-10	IER5L
ENSG00000005955	34900737	34946278	66	7	1122553	6.1094	5e-10	GGNBP2
ENSG00000197183	31030862	31172876	180	15	1138870	6.1094	5e-10	C20orf112
ENSG00000088305	31350191	31397162	119	8	1138870	6.1094	5e-10	DNMT3B
ENSG00000134243	109852192	109940573	103	6	1138870	6.0613	6.7506e-10	SORT1
ENSG00000143106	109941653	109969062	34	4	1138870	6.0513	7.1836e-10	PSMA5
ENSG00000106536	39017598	39532694	1514	55	1138870	6.0472	7.3702e-10	POU6F2
ENSG00000156374	105062553	105110891	54	8	1138870	6.0391	7.7499e-10	PCGF6
ENSG00000215529	31446729	31549006	297	23	1138870	6.0254	8.4345e-10	EFCAB8
ENSG00000164989	15552895	16061661	1389	16	1138870	6.0126	9.1268e-10	CCDC171
ENSG00000173915	105148798	105156223	8	3	1138870	6.0042	9.6124e-10	USMG5
ENSG00000258529	111657010	111750149	77	6	1138870	5.9873	1.0667e-09	ALG9 (paralogue)
ENSG00000086848	111652919	111742305	71	6	1138870	5.9853	1.0797e-09	ALG9
ENSG00000005249	106685094	106802256	235	19	1138870	5.9694	1.1906e-09	PRKAR2B
ENSG00000174151	110036674	110045554	9	2	1138870	5.966	1.2158e-09	CYB561D1
ENSG00000183098	93879095	95059655	2846	138	1138870	5.9652	1.2217e-09	GPC6
ENSG00000150773	111934734	111944998	3	1	1138870	5.9646	1.2262e-09	PIH1D2
ENSG00000152219	30344598	30359774	38	6	1138870	5.9546	1.3033e-09	ARL14EP
ENSG00000144381	198351305	198381461	28	3	1138870	5.9447	1.3847e-09	HSPD1
ENSG00000148835	105127724	105148822	20	4	1138870	5.9346	1.4729e-09	TAF5
ENSG00000158321	69063905	70258054	2248	73	1138870	5.8741	2.1263e-09	AUTS2
ENSG00000162650	110026101	110035426	11	4	1138870	5.866	2.232e-09	ATXN7L2
ENSG00000158019	28112808	28561768	871	40	1138870	5.864	2.2595e-09	BRE
ENSG00000115524	198254508	198299815	40	5	1138870	5.8392	2.6229e-09	SF3B1
ENSG00000170276	111782966	111789574	4	1	1138870	5.8238	2.8763e-09	HSPB2
ENSG00000066382	30406040	30608419	481	31	1138870	5.7899	3.5204e-09	MPPED2
ENSG00000148798	105036920	105050108	18	4	1138870	5.783	3.6681e-09	INA
ENSG00000078328	6069095	7763340	8729	379	1138788	5.7594	4.2211e-09	RBFOX1
ENSG00000181163	170814120	170838141	59	5	1138870	5.7371	4.8168e-09	NPM1
ENSG00000221986	109834987	109849663	32	7	1138870	5.6988	6.0342e-09	MYBPHL
ENSG00000254445	111783460	111797595	8	1	1138870	5.6861	6.4986e-09	HSPB2-C11orf52
ENSG00000130755	39818993	39833012	30	6	1138870	5.6621	7.4748e-09	GMFG
ENSG00000215462	50007495	50020554	32	7	1138870	5.6525	7.9063e-09	AL136218.1
ENSG00000115520	198318147	198340032	16	2	1138870	5.6308	8.9689e-09	COQ10B
ENSG00000124228	47835884	47860614	85	10	1138870	5.5287	1.6131e-08	DDX27
ENSG00000111249	111471828	111788358	356	23	1138571	5.5262	1.6359e-08	CUX2
ENSG00000156395	106400859	107024993	1763	43	1138870	5.4952	1.9514e-08	SORCS3
ENSG00000136169	50018429	50069138	138	13	1138870	5.4711	2.2359e-08	SETDB2
ENSG00000166024	99894387	100004654	167	11	1138870	5.4467	2.5657e-08	R3HCC1L
ENSG00000141140	34851477	34899284	75	9	1127878	5.3996	3.3386e-08	MYO19
ENSG00000170921	61086917	61505060	464	20	1138870	5.3917	3.4904e-08	TANC2
ENSG00000135250	104751151	105039755	403	12	1138870	5.3814	3.6959e-08	SRPK2
ENSG00000156687	35092975	35654068	887	34	1138465	5.3469	4.4733e-08	UNC5D
ENSG00000187492	49828165	49837268	15	5	1138870	5.3038	5.6721e-08	CDHR4
ENSG00000170624	155297354	156194799	2282	76	1138870	5.2939	5.9863e-08	SGCD
ENSG00000136147	50069746	50103123	113	13	1138870	5.2916	6.062e-08	PHF11
ENSG00000001617	50192478	50226508	51	7	1138870	5.2819	6.3941e-08	SEMA3F
ENSG00000075568	98372799	98612388	440	16	1138870	5.2719	6.7527e-08	TMEM131
ENSG00000170145	111473115	111601577	111	6	1138870	5.233	8.338e-08	SIK2
ENSG00000095713	99624757	99790585	222	28	1138870	5.1943	1.0275e-07	CRTAC1
ENSG00000131771	37782993	37792879	20	4	1138870	5.1742	1.1443e-07	PPP1R1B
ENSG00000073150	50609160	50618723	24	8	1138870	5.1695	1.1739e-07	PANX2
ENSG00000138131	100007447	100028007	45	5	1138870	5.1689	1.1773e-07	LOXL4
ENSG00000150776	111944810	111955874	2	1	1138870	5.1528	1.2833e-07	NKAPD1
ENSG00000145020	49454211	49460186	5	1	1138870	5.1469	1.3244e-07	AMT
ENSG00000154678	31790793	32338941	2031	112	1138870	5.1464	1.3277e-07	PDE1C
ENSG00000173531	49721380	49726934	5	2	1138870	5.1277	1.4664e-07	MST1
ENSG00000131808	30252563	30256808	13	2	1138870	5.111	1.6024e-07	FSHB
ENSG00000170417	103353367	103460352	188	12	1138870	5.1064	1.6421e-07	TMEM182
ENSG00000164142	152330368	152584784	452	10	1138870	5.0987	1.71e-07	FAM160A1
ENSG00000158186	138066539	138124375	103	6	1138870	5.0757	1.93e-07	MRAS
ENSG00000173991	37820440	37822808	5	2	1138870	5.0685	2.0047e-07	TCAP
ENSG00000145526	19473060	20575982	2408	76	1138134	5.058	2.1181e-07	CDH18
ENSG00000160161	19649057	19657468	18	2	1138870	5.0244	2.5248e-07	CILP2
ENSG00000184886	34890847	34895159	4	2	1138870	4.9933	2.968e-07	PIGW
ENSG00000109956	134248398	134281812	107	8	1138870	4.9911	3.0013e-07	B3GAT1
ENSG00000008869	37195526	37311485	319	22	1138870	4.9867	3.0705e-07	HEATR5B
ENSG00000115541	198364718	198368181	2	1	1138870	4.9784	3.2058e-07	HSPE1
ENSG00000126003	30780306	30795594	9	2	1138870	4.9765	3.2367e-07	PLAGL2
ENSG00000145022	49449639	49453908	5	3	1138870	4.9646	3.4414e-07	TCTA
ENSG00000172209	107110463	107116098	6	2	1138870	4.9553	3.6103e-07	GPR22
ENSG00000215474	44746293	44775554	68	8	1138870	4.9543	3.6287e-07	SKOR2
ENSG00000111252	111843752	111889427	35	4	1138870	4.9448	3.8117e-07	SH2B3
ENSG00000197724	96338689	96441869	420	23	1138870	4.941	3.8868e-07	PHF2
ENSG00000186010	19626545	19644285	32	3	1138870	4.9288	4.1368e-07	NDUFA13
ENSG00000164463	172483355	172566291	187	15	1138870	4.9087	4.5851e-07	CREBRF
ENSG00000131374	17198654	18486309	2524	40	1138870	4.9081	4.598e-07	TBC1D5
ENSG00000184305	91048686	92523064	4259	132	1138870	4.9064	4.6372e-07	CCSER1
ENSG00000136950	127624409	127640003	9	1	1138870	4.8971	4.8641e-07	ARPC5L
ENSG00000179134	39833036	39876350	98	10	1138870	4.8917	4.9972e-07	SAMD4B
ENSG00000258674	19627036	19646885	33	3	1138870	4.8908	5.0225e-07	CTC-260F20.3
ENSG00000164068	49726932	49758962	26	7	1138870	4.8901	5.0389e-07	RNF123
ENSG00000204370	111957497	111990353	10	3	1138870	4.8671	5.6611e-07	SDHD
ENSG00000250067	19627036	19648390	35	3	1138870	4.8625	5.7946e-07	YJEFN3
ENSG00000183763	49866034	49894007	26	5	1138870	4.8619	5.814e-07	TRAIP
ENSG00000126461	50145382	50161899	13	3	1138870	4.8591	5.8966e-07	SCAF1
ENSG00000136935	127640646	127710771	86	7	1138870	4.8566	5.9721e-07	GOLGA1
ENSG00000048471	12070594	12668146	2385	104	1138870	4.8556	6.0006e-07	SNX29
ENSG00000137713	111597632	111637151	16	5	1138870	4.8542	6.0436e-07	PPP2R1B
ENSG00000240720	91741473	91808845	50	5	1138870	4.8377	6.5684e-07	LRRD1
ENSG00000149300	111788756	111797596	5	1	1138870	4.8088	7.5911e-07	C11orf52
ENSG00000048828	96214004	96328397	299	17	1138870	4.8058	7.7068e-07	FAM120A
ENSG00000104723	15274724	15624158	1560	53	1138870	4.8045	7.7554e-07	TUSC3
ENSG00000127914	91570181	91739987	249	6	1138870	4.7964	8.0775e-07	AKAP9
ENSG00000178093	19623227	19626838	4	1	1138870	4.7833	8.6213e-07	TSSK6
ENSG00000073169	50639408	50656045	54	10	1138870	4.7757	8.9549e-07	SELO
ENSG00000183166	71244476	71912136	1720	54	1138870	4.7716	9.1379e-07	CALN1
ENSG00000070778	88932122	89021077	185	10	1138870	4.7691	9.2513e-07	PTPN21
ENSG00000255561	111744780	111751967	7	2	1138870	4.7632	9.5252e-07	FDXACB1
ENSG00000126456	50162826	50169132	11	2	1138870	4.7576	9.7958e-07	IRF3
ENSG00000136918	127615755	127620160	8	1	1138870	4.7549	9.9277e-07	WDR38
ENSG00000204842	111890018	112037480	107	6	1130587	4.7514	1.01e-06	ATXN2
ENSG00000132613	70695107	70719969	50	8	1138870	4.7276	1.1361e-06	MTSS1L
ENSG00000124429	84532402	84634748	79	2	1138870	4.7234	1.1599e-06	POF1B
ENSG00000149527	2357419	2436969	100	13	1138870	4.7221	1.1672e-06	PLCH2
ENSG00000001630	91741465	91772266	26	3	1138870	4.7133	1.2189e-06	CYP51A1
ENSG00000164398	131142683	131347936	289	12	1138870	4.7051	1.2685e-06	ACSL6
ENSG00000135953	103332299	103353347	34	5	1138870	4.6964	1.3242e-06	MFSD9
ENSG00000217128	130977407	131132710	191	10	1138870	4.6756	1.4656e-06	FNIP1
ENSG00000183873	38589548	38691164	282	41	1138870	4.6657	1.538e-06	SCN5A
ENSG00000147180	84498997	84528368	34	1	1138870	4.6657	1.538e-06	ZNF711
ENSG00000186075	38024417	38034149	33	3	1138870	4.6654	1.5397e-06	ZPBP2
ENSG00000107249	3824127	4348392	1971	148	1138870	4.6636	1.5533e-06	GLIS3
ENSG00000126457	50179043	50192286	4	2	1138870	4.6626	1.5615e-06	PRMT1
ENSG00000140941	87417601	87438385	65	12	1138870	4.6516	1.647e-06	MAP1LC3B
ENSG00000042317	88851268	88936694	89	11	1138870	4.6418	1.7269e-06	SPATA7
ENSG00000124201	47854483	47894963	139	11	1138870	4.6409	1.7344e-06	ZNFX1
ENSG00000113734	172571445	172591390	51	10	1138870	4.6156	1.9601e-06	BNIP1
ENSG00000273217	130761584	131132676	412	11	1138870	4.6146	1.9689e-06	CTC-432M15.3
ENSG00000132970	27131840	27263085	371	20	1138870	4.6121	1.9933e-06	WASF3
ENSG00000170903	105866350	105893130	48	9	1138870	4.6042	2.0704e-06	MSANTD4
ENSG00000171132	45878484	46415129	1880	172	1138870	4.6005	2.1077e-06	PRKCE
ENSG00000168917	136537489	136574734	94	4	1138870	4.5842	2.2786e-06	SLC35G2
ENSG00000159210	47006678	47022479	50	5	1138870	4.5806	2.318e-06	SNF8
ENSG00000126453	50168823	50177173	9	2	1138870	4.5805	2.3193e-06	BCL2L12
ENSG00000134874	96230457	96296957	73	14	1138870	4.5791	2.3351e-06	DZIP1
ENSG00000108443	57970447	58027925	80	8	1137539	4.5752	2.3787e-06	RPS6KB1
ENSG00000164077	49946302	49967606	12	4	1138870	4.5433	2.7684e-06	MON1A
ENSG00000176095	49761727	49823975	55	8	1138870	4.5301	2.9485e-06	IP6K1
ENSG00000136448	43128978	43186384	186	17	1138870	4.5099	3.2434e-06	NMT1
ENSG00000198879	7200586	7453450	755	49	1138870	4.5047	3.3228e-06	SFMBT2
ENSG00000062716	57784553	57919616	165	11	1138870	4.5004	3.3908e-06	VMP1
ENSG00000073605	38060848	38076107	47	3	1138870	4.4883	3.5899e-06	GSDMB
ENSG00000113068	139624624	139682706	92	8	1138870	4.4871	3.61e-06	PFDN1
ENSG00000178966	86595626	86618985	28	4	1138870	4.4863	3.624e-06	RMI1
ENSG00000152578	105480721	105852819	686	34	1138870	4.486	3.6293e-06	GRIA4
ENSG00000108423	57936851	57970304	59	7	1137066	4.4851	3.6441e-06	TUBD1
ENSG00000158987	130759614	130970929	219	10	1138870	4.483	3.6804e-06	RAPGEF6
ENSG00000101346	30795683	30826470	28	4	1138870	4.4806	3.7214e-06	POFUT1
ENSG00000003756	50126341	50156454	16	5	1138870	4.4778	3.7706e-06	RBM5
ENSG00000110921	110011060	110035067	67	12	1138870	4.4721	3.8735e-06	MVK
ENSG00000163482	219536749	219567439	29	4	1138870	4.4646	4.0106e-06	STK36
ENSG00000128191	20067755	20099400	102	11	1138870	4.4614	4.072e-06	DGCR8
ENSG00000136379	80972025	81047962	249	28	1138870	4.4581	4.1337e-06	ABHD17C
ENSG00000145029	49460379	49466759	4	2	1138870	4.4418	4.4597e-06	NICN1
ENSG00000159202	46985731	47006418	54	3	1138870	4.4406	4.4863e-06	UBE2Z
ENSG00000127831	219283815	219318018	33	3	1138870	4.44	4.4977e-06	VIL1
ENSG00000257767	112191694	112229222	23	3	1138870	4.4343	4.6194e-06	RP11-162P23.2
ENSG00000111271	112123857	112194903	64	5	1138870	4.4277	4.7628e-06	ACAD10
ENSG00000141744	37824234	37826728	2	1	1138870	4.4239	4.846e-06	PNMT
ENSG00000144580	219433303	219461803	44	3	1138870	4.4231	4.8656e-06	RQCD1
ENSG00000255093	111322064	111328876	27	7	1138870	4.4175	4.9932e-06	RP11-794P6.2
ENSG00000127989	91321323	91510034	280	13	1138870	4.4136	5.0842e-06	MTERF
ENSG00000157782	121078355	121105127	88	16	1138870	4.4133	5.0899e-06	CABP1
ENSG00000169057	153287024	153363212	22	3	1058302	4.4123	5.1148e-06	MECP2
ENSG00000182393	39786965	39789313	2	1	1138870	4.4059	5.2678e-06	IFNL1
ENSG00000099899	20099389	20104915	17	6	1138870	4.4049	5.2922e-06	TRMT2A
ENSG00000135913	219314974	219433084	168	6	1138870	4.397	5.4868e-06	USP37
ENSG00000128011	39797208	39805976	10	3	1138870	4.3957	5.5218e-06	LRFN1
ENSG00000159199	46970127	46973233	7	2	1138870	4.3929	5.5921e-06	ATP5G1
ENSG00000164574	153570290	153800544	784	48	1138870	4.3885	5.7058e-06	GALNT10
ENSG00000148843	105156405	105206049	63	11	1138870	4.3812	5.9019e-06	PDCD11
ENSG00000139915	47308826	48144157	2505	72	1138870	4.3809	5.9086e-06	MDGA2
ENSG00000089820	153172821	153200452	14	3	1075566	4.3758	6.0505e-06	ARHGAP4
ENSG00000176956	144239331	144242128	4	1	1138870	4.375	6.0709e-06	LY6H
ENSG00000188738	186603355	186698017	197	7	1138870	4.369	6.2421e-06	FSIP2
ENSG00000115556	219472488	219501907	37	3	1138870	4.3625	6.4299e-06	PLCD4
ENSG00000173011	7043626	7059679	41	7	1138870	4.3591	6.5311e-06	TADA2B
ENSG00000198324	111798455	111806925	11	3	1138870	4.3551	6.6506e-06	FAM109A
ENSG00000196987	153146127	153154444	11	2	1138870	4.3541	6.6803e-06	LCA10
ENSG00000156052	80331003	80646374	429	18	1138870	4.3508	6.7821e-06	GNAQ
ENSG00000272781	47311134	48143999	2501	71	1138870	4.3485	6.8521e-06	MDGA2
ENSG00000184611	163227917	163695240	734	40	1138580	4.3474	6.887e-06	KCNH7
ENSG00000004534	49977440	50137478	136	9	1138870	4.3468	6.9066e-06	RBM6
ENSG00000205363	74032141	74045088	28	8	1138870	4.3437	7.0056e-06	C15orf59
ENSG00000172534	153213004	153237258	12	1	1138870	4.327	7.5568e-06	HCFC1
ENSG00000089234	112079950	112123790	30	5	1138870	4.3207	7.7767e-06	BRAP
ENSG00000051382	138372860	138553780	188	4	1138870	4.3179	7.8749e-06	PIK3CB
ENSG00000182179	49842640	49851379	6	2	1138870	4.3167	7.9181e-06	UBA7
ENSG00000120471	128804626	128813040	22	7	1138870	4.3091	8.1967e-06	TP53AIP1
ENSG00000136942	127620159	127624260	5	2	1138870	4.3087	8.2098e-06	RPL35
ENSG00000115568	219502639	219524378	30	3	1138870	4.3073	8.2616e-06	ZNF142
ENSG00000173402	49506146	49573048	69	7	1138870	4.3034	8.4096e-06	DAG1
ENSG00000205339	9406169	9469673	99	8	1138870	4.3021	8.458e-06	IPO7
ENSG00000162989	155554811	155714863	464	48	1138870	4.2973	8.6449e-06	KCNJ3
ENSG00000165521	89078775	89259096	294	14	1138870	4.2928	8.8226e-06	EML5
ENSG00000095564	93683526	93790082	178	12	1138870	4.2927	8.8263e-06	BTAF1
ENSG00000111275	112204691	112247782	34	4	1138870	4.2895	8.9532e-06	ALDH2
ENSG00000198910	153126969	153174677	48	5	1138870	4.2879	9.0189e-06	L1CAM
ENSG00000109519	7060633	7069924	34	4	1138870	4.2867	9.0659e-06	GRPEL1
ENSG00000167548	49412758	49453557	27	4	1138870	4.283	9.2204e-06	KMT2D
ENSG00000197381	46493768	46646478	352	23	1138870	4.2803	9.3333e-06	ADARB1
ENSG00000158092	136581050	136668665	184	6	1138870	4.2791	9.3809e-06	NCK1
ENSG00000185345	161768452	163148803	4379	191	1138561	4.2789	9.39e-06	PARK2
ENSG00000015171	180405	300577	170	13	1136758	4.2671	9.8998e-06	ZMYND11
ENSG00000104412	109455830	109499145	114	8	1138870	4.2594	1.0251e-05	EMC2
ENSG00000156011	18384811	18942240	2624	133	1138870	4.2574	1.034e-05	PSD3
ENSG00000102032	153200716	153210232	8	2	1138870	4.2516	1.0613e-05	RENBP
ENSG00000177854	153237778	153248646	18	1	1138870	4.2491	1.073e-05	TMEM187
ENSG00000102030	153194695	153200676	8	2	1138870	4.2483	1.0769e-05	NAA10
ENSG00000115159	157291802	157470247	315	17	1138870	4.239	1.1228e-05	GPD2
ENSG00000184216	153275951	153285431	8	1	1138870	4.2362	1.1367e-05	IRAK1
ENSG00000220575	154858777	154863267	14	3	1138870	4.2318	1.1593e-05	HTR5A-AS1
ENSG00000138448	187454792	187545628	129	16	1138870	4.2295	1.1711e-05	ITGAV
ENSG00000198876	34086385	34127397	118	13	1138870	4.223	1.2054e-05	DCAF12
ENSG00000164076	49895421	49907655	11	3	1138870	4.2214	1.214e-05	CAMKV
ENSG00000173406	57460451	59012406	4347	239	1138870	4.2192	1.2256e-05	DAB1
ENSG00000168273	52568029	52613253	83	7	1138870	4.2118	1.267e-05	SMIM4
ENSG00000183117	2792875	4852494	15629	513	1138870	4.2052	1.3043e-05	CSMD1
ENSG00000205221	36923833	37041935	377	44	1138870	4.2047	1.3073e-05	VIT
ENSG00000114904	52744800	52804965	113	7	1138870	4.2046	1.3077e-05	NEK4
ENSG00000139428	109991542	110011679	88	12	1138870	4.2021	1.3221e-05	MMAB
ENSG00000166478	9481866	9550071	120	11	1138870	4.202	1.3231e-05	ZNF143
ENSG00000181929	49396057	49412980	12	2	1138870	4.1948	1.3655e-05	PRKAG1
ENSG00000114349	50229045	50233949	3	1	1138870	4.1902	1.3934e-05	GNAT1
ENSG00000118689	108881038	109005977	158	16	1138870	4.1886	1.4032e-05	FOXO3
ENSG00000154655	5954705	6415236	916	65	1137902	4.1818	1.4463e-05	L3MBTL4
ENSG00000181274	99092255	99094458	3	2	1138870	4.181	1.4509e-05	FRAT2
ENSG00000089022	112279782	112334343	97	3	1138870	4.1767	1.4787e-05	MAPKAPK5
ENSG00000187664	19366450	19373605	13	1	1138870	4.1746	1.4925e-05	HAPLN4
ENSG00000159224	47035916	47045958	45	5	1138870	4.174	1.4962e-05	GIP
ENSG00000196781	84198598	84304220	224	45	1138870	4.1726	1.5056e-05	TLE1
ENSG00000067560	49396578	49450431	67	6	1138870	4.1717	1.5118e-05	RHOA
ENSG00000101577	2916992	3013313	151	14	1138870	4.1643	1.5613e-05	LPIN2
ENSG00000267318	58018269	58050462	37	6	1135993	4.1618	1.5786e-05	RP11-178C3.1
ENSG00000149187	47487496	47587121	95	14	1138870	4.1607	1.5865e-05	CELF1
ENSG00000006712	39876492	39881835	9	2	1138870	4.1592	1.5967e-05	PAF1
ENSG00000179532	6518490	6614988	196	21	1138870	4.1568	1.6135e-05	DNHD1
ENSG00000163938	52715172	52728508	20	3	1138870	4.1533	1.6384e-05	GNL3
ENSG00000128573	113726382	114333827	858	39	1138870	4.1481	1.6762e-05	FOXP2
ENSG00000197535	52599480	52821247	547	13	1138870	4.1425	1.7179e-05	MYO5A
ENSG00000134909	128834955	129149219	716	24	1138870	4.1372	1.7577e-05	ARHGAP32
ENSG00000116809	16268364	16302627	50	10	1131690	4.1275	1.834e-05	ZBTB17
ENSG00000164078	49924435	49941299	11	2	1138870	4.1086	1.9906e-05	MST1R
ENSG00000228008	49941278	49954370	6	1	1138870	4.0953	2.1079e-05	CTD-2330K9.3
ENSG00000101336	30639991	30689659	72	7	1138870	4.0896	2.1609e-05	HCK
ENSG00000168702	140988992	142889270	7338	216	1138870	4.0886	2.1704e-05	LRP1B
ENSG00000167491	19496635	19619740	152	8	1138870	4.0817	2.235e-05	GATAD2A
ENSG00000157219	154862034	154877459	51	6	1138870	4.078	2.2711e-05	HTR5A
ENSG00000157734	64443914	64449680	6	2	1138870	4.0761	2.2896e-05	SNX22
ENSG00000164062	49711435	49721396	4	2	1138870	4.0726	2.3243e-05	APEH
ENSG00000126070	36396319	36538101	71	4	1138870	4.0671	2.3801e-05	AGO3
ENSG00000165379	42076773	42373752	968	34	1138870	4.0655	2.3969e-05	LRFN5
ENSG00000108175	80828792	81076276	647	76	1138870	4.0566	2.4893e-05	ZMIZ1
ENSG00000145934	166711804	167691162	1683	153	1138870	4.0525	2.5332e-05	TENM2
ENSG00000010327	52529354	52558511	33	7	1138870	4.0493	2.569e-05	STAB1
ENSG00000103264	87360593	87425748	183	23	1138870	4.0473	2.5908e-05	FBXO31
ENSG00000115085	98330023	98356325	45	6	1138870	4.0461	2.6034e-05	ZAP70
ENSG00000205581	40714241	40721573	25	4	1138870	4.0429	2.64e-05	HMGN1
ENSG00000134256	117544382	117579167	72	13	1138870	4.0376	2.6996e-05	CD101
ENSG00000107864	93806449	94050844	296	13	1138870	4.0368	2.7088e-05	CPEB3
ENSG00000099849	560404	564021	11	5	1138870	4.0355	2.7248e-05	RASSF7
ENSG00000135945	100016938	100106497	198	14	1138870	4.0349	2.7311e-05	REV1
ENSG00000030419	213864429	214017151	353	21	1138870	4.0307	2.7802e-05	IKZF2
ENSG00000135929	219646472	219680016	64	3	1138870	4.0244	2.8559e-05	CYP27A1
ENSG00000145996	20534688	21232635	1974	69	1138870	4.0238	2.8634e-05	CDKAL1
ENSG00000016864	52728505	52740048	10	2	1138870	4.0236	2.8662e-05	GLT8D1
ENSG00000188386	104353897	104357283	7	3	1138870	4.0233	2.8695e-05	PPP3R2
ENSG00000111364	124086624	124105488	72	8	1138870	4.0181	2.9329e-05	DDX55
ENSG00000134684	33240840	33283754	43	4	1138870	4.0124	3.0047e-05	YARS
ENSG00000114316	49315264	49378145	63	7	1138870	4.009	3.0492e-05	USP4
ENSG00000164900	150845676	150871832	40	6	1138870	4.0084	3.0562e-05	GBX1
ENSG00000174606	213165524	213189168	30	5	1138870	4.0061	3.0858e-05	ANGEL2
ENSG00000168268	52558386	52569070	22	3	1138870	4.0058	3.0901e-05	NT5DC2
ENSG00000154380	225674537	225840844	316	13	1138870	4.0017	3.1442e-05	ENAH
ENSG00000143614	153777201	153895451	172	12	1138870	4.0014	3.1482e-05	GATAD2B
ENSG00000198837	153901977	153919172	18	3	1138870	4.0014	3.1485e-05	DENND4B
ENSG00000121101	56634039	56769416	176	14	1138870	3.9969	3.2094e-05	TEX14
ENSG00000070061	111629797	111696396	276	23	1138870	3.9935	3.2555e-05	IKBKAP
ENSG00000006432	71189243	71276251	299	21	1138870	3.9911	3.2879e-05	MAP3K9
ENSG00000032219	58765103	58840605	90	10	1138870	3.9908	3.2924e-05	ARID4A
ENSG00000173207	154947129	154951725	2	1	1138870	3.9895	3.3111e-05	CKS1B
ENSG00000065526	16174359	16266955	119	11	1138870	3.9852	3.3708e-05	SPEN
ENSG00000176020	49754267	49761349	3	2	1138870	3.9851	3.3719e-05	AMIGO3
ENSG00000173540	49754277	49761384	3	2	1138870	3.9851	3.3719e-05	GMPPB
ENSG00000120963	102190106	102218421	49	7	1138870	3.9815	3.4244e-05	ZNF706
ENSG00000163939	52579368	52719933	270	7	1138870	3.9772	3.4866e-05	PBRM1
ENSG00000143570	153931575	153940188	11	4	1138870	3.9706	3.585e-05	SLC39A1
ENSG00000205927	34398153	34401504	8	3	1138870	3.9683	3.6196e-05	OLIG2
ENSG00000084070	40810522	40888998	130	20	1138870	3.9676	3.6301e-05	SMAP2
ENSG00000160741	153920145	153931101	8	2	1138870	3.9661	3.6524e-05	CRTC2
ENSG00000234409	20135950	20138399	15	4	1138870	3.9633	3.6962e-05	AC006547.14
ENSG00000167914	38119226	38134019	50	7	1138870	3.9566	3.8007e-05	GSDMA
ENSG00000126464	50094900	50129696	80	7	1138870	3.9534	3.8516e-05	PRR12
ENSG00000198523	118869461	118881893	22	5	1138870	3.9529	3.8601e-05	PLN
ENSG00000108389	56566898	56595266	32	6	1138870	3.9511	3.89e-05	MTMR4
ENSG00000138964	44568836	44615413	194	24	1138870	3.9503	3.9035e-05	PARVG
ENSG00000109046	25621102	25640657	31	4	1138870	3.9481	3.9381e-05	WSB1
ENSG00000143951	63348518	64054977	1484	29	1138870	3.9404	4.0667e-05	WDPCP
ENSG00000198060	94050920	94113721	62	5	1138870	3.9347	4.1651e-05	2005-03-01
ENSG00000172053	49133365	49142553	8	2	1138870	3.9294	4.2578e-05	QARS
ENSG00000173611	127704887	127905785	282	13	1138870	3.9244	4.3476e-05	SCAI
ENSG00000268688	37068327	37068530	1	1	1138870	3.9154	4.5134e-05	AC007382.1
ENSG00000125991	34129770	34145405	28	4	1138870	3.9118	4.5808e-05	ERGIC3
ENSG00000111860	118781935	119031238	697	24	1138870	3.9111	4.5946e-05	CEP85L
ENSG00000151090	24158651	24536773	1080	101	1138870	3.9082	4.6489e-05	THRB
ENSG00000168772	105389469	105416058	33	6	1138870	3.9078	4.6577e-05	CXXC4
ENSG00000162522	33207486	33240571	30	7	1138870	3.9074	4.6656e-05	KIAA1522
ENSG00000092847	36335409	36395211	28	2	1135068	3.9048	4.7151e-05	AGO1
ENSG00000135100	121416346	121440315	87	12	1138870	3.9024	4.7626e-05	HNF1A
ENSG00000101445	37434348	37551667	269	32	1138870	3.901	4.7889e-05	PPP1R16B
ENSG00000182255	30031288	30038570	6	3	1138870	3.9005	4.8002e-05	KCNA4
ENSG00000149547	125439112	125454575	33	6	1138870	3.9	4.8095e-05	EI24
ENSG00000069020	65892176	66465423	1203	63	1138870	3.8972	4.8663e-05	MAST4
ENSG00000114902	52738971	52742182	4	1	1138870	3.8955	4.8997e-05	SPCS1
ENSG00000145920	175223313	175311023	209	28	1138870	3.8945	4.9207e-05	CPLX2
ENSG00000188785	57901218	57912786	18	5	1138870	3.8932	4.9467e-05	ZNF548
ENSG00000196396	49126891	49201299	156	18	1138870	3.8891	5.0305e-05	PTPN1
ENSG00000198270	112369086	112450970	126	6	1138870	3.8832	5.1542e-05	TMEM116
ENSG00000167632	140742586	141468678	1884	132	1138870	3.8795	5.2333e-05	TRAPPC9
ENSG00000040731	24487209	24645087	535	22	1138870	3.8716	5.4056e-05	CDH10
ENSG00000170396	185463093	185804219	669	23	1138870	3.8702	5.4365e-05	ZNF804A
ENSG00000163637	64079543	64431152	992	80	1138870	3.8692	5.4586e-05	PRICKLE2
ENSG00000163798	27886338	27917840	18	6	1138870	3.863	5.6007e-05	SLC4A1AP
ENSG00000156427	170846660	170884627	67	11	1138870	3.8585	5.7051e-05	FGF18
ENSG00000104093	51739908	51915030	404	14	1138870	3.8564	5.7524e-05	DMXL2
ENSG00000123444	47593749	47600567	4	2	1138870	3.8559	5.7649e-05	KBTBD4
ENSG00000016082	50678921	50690564	18	5	1138870	3.8513	5.8739e-05	ISL1
ENSG00000116183	176432307	176814735	731	32	1138870	3.8511	5.8806e-05	PAPPA2
ENSG00000185274	70597155	71178585	1877	110	1138870	3.847	5.9792e-05	WBSCR17
ENSG00000265264	6502715	6530208	68	6	1138870	3.8432	6.0711e-05	TIMM10B
ENSG00000172046	49145479	49158371	10	3	1138870	3.8381	6.1993e-05	USP19
ENSG00000184307	113666748	113684248	22	5	1138870	3.8377	6.2105e-05	ZDHHC23
ENSG00000108387	56597611	56618179	32	7	1138870	3.8376	6.211e-05	2004-09-01
ENSG00000001631	91828283	91875480	36	5	1138870	3.8303	6.3982e-05	KRIT1
ENSG00000260914	69333585	69354614	35	5	1138870	3.8275	6.4725e-05	RP11-343C2.11
ENSG00000165071	133697253	133772958	252	12	1138870	3.8237	6.5729e-05	TMEM71
ENSG00000086598	124069078	124083116	41	6	1138870	3.821	6.6445e-05	TMED2
ENSG00000133612	150782918	150841523	145	19	1138870	3.8179	6.7305e-05	AGAP3
ENSG00000165879	99079022	99081672	5	2	1138870	3.8171	6.7527e-05	FRAT1
ENSG00000128989	52839242	52862080	49	4	1138870	3.8131	6.8612e-05	ARPP19
ENSG00000157837	121200313	121342174	431	22	1138870	3.8024	7.1645e-05	SPPL3
ENSG00000148484	16632610	16859527	641	51	1138870	3.796	7.3527e-05	RSU1
ENSG00000163288	46995740	47428461	1038	58	1138870	3.7957	7.3622e-05	GABRB1
ENSG00000132612	69345259	69358949	33	5	1138870	3.7944	7.3987e-05	VPS4A
ENSG00000135912	219575568	219620139	76	3	1138870	3.7912	7.4948e-05	TTLL4
ENSG00000120306	139554227	139661637	189	10	1138870	3.7908	7.5083e-05	CYSTM1
ENSG00000213996	19375173	19384200	21	3	1138870	3.7898	7.5398e-05	TM6SF2
ENSG00000126001	34042985	34099804	87	5	1138870	3.7861	7.65e-05	CEP250
ENSG00000213619	47586888	47606114	14	5	1138870	3.7854	7.6729e-05	NDUFS3
ENSG00000122547	36192758	36341152	482	44	1138870	3.783	7.7486e-05	EEPD1
ENSG00000139636	49490919	49504683	11	2	1138870	3.7796	7.8539e-05	LMBR1L
ENSG00000167220	44633774	44676891	131	14	1138870	3.7748	8.0066e-05	HDHD2
ENSG00000112246	100832891	100912805	142	16	1138870	3.7733	8.0562e-05	SIM1
ENSG00000139746	79885962	79980612	217	5	1138870	3.7719	8.1017e-05	RBM26
ENSG00000168807	69221032	69342955	210	16	1138870	3.7706	8.1423e-05	SNTB2
ENSG00000138668	83273651	83295656	45	4	1138870	3.7703	8.1513e-05	HNRNPD
ENSG00000189050	58029601	58042122	19	4	1138870	3.7679	8.2314e-05	RNFT1
ENSG00000116675	65713902	65881552	402	25	1138870	3.7639	8.3655e-05	DNAJC6
ENSG00000158417	99953816	100017789	130	13	1138870	3.7607	8.4703e-05	EIF5B
ENSG00000169981	44690219	44702283	6	3	1138870	3.7587	8.5405e-05	ZNF35
ENSG00000111785	107168373	107283090	138	19	1138870	3.758	8.5629e-05	RIC8B
ENSG00000185352	96743093	97485671	1610	55	1138870	3.756	8.6336e-05	HS6ST3
ENSG00000142453	10982189	11033453	68	7	1138870	3.7491	8.8743e-05	CARM1
ENSG00000073331	113206665	113363776	388	46	1138870	3.7482	8.9072e-05	ALPK1
ENSG00000177570	119201698	119634234	1037	66	1138870	3.746	8.9856e-05	SAMD12
ENSG00000111737	120532899	120555306	49	8	1138870	3.7448	9.0266e-05	RAB35
ENSG00000089009	112842994	112856642	12	4	1138870	3.7333	9.4488e-05	RPL6
ENSG00000157470	59664892	59815748	430	32	1138870	3.732	9.4967e-05	FAM81A
ENSG00000146555	3341080	4308632	3562	94	1138870	3.7295	9.5935e-05	SDK1
ENSG00000182093	40752170	40800454	93	7	1138870	3.728	9.6517e-05	WRB
ENSG00000106462	148504475	148581413	125	14	1138870	3.7214	9.9074e-05	EZH2
ENSG00000084764	27193480	27250064	45	2	1138870	3.7206	9.9372e-05	MAPRE3
ENSG00000157895	121440225	121454305	50	9	1138870	3.7108	0.00010332	C12orf43
ENSG00000054282	243419320	243663394	354	28	1138870	3.7093	0.00010392	SDCCAG8
ENSG00000141076	69165194	69265033	153	17	1138870	3.7075	0.00010464	CIRH1A
ENSG00000167216	44497455	44627658	336	18	1138870	3.7046	0.00010588	KATNAL2
ENSG00000114302	48782030	48885279	49	5	1138870	3.7023	0.00010681	PRKAR2A
ENSG00000162290	53317447	53381654	80	9	1138870	3.7019	0.00010702	DCP1A
ENSG00000128016	39897453	39900052	2	1	1138870	3.6999	0.00010785	ZFP36
ENSG00000165629	7830092	7849778	54	6	1138870	3.6982	0.00010857	ATP5C1
ENSG00000141570	77765931	77775482	11	4	1138870	3.6947	0.00011007	CBX8
ENSG00000116406	184659365	184724047	108	11	1138870	3.6946	0.00011013	EDEM3
ENSG00000116497	33282368	33324476	33	3	1138870	3.6937	0.00011053	S100PBP
ENSG00000172208	48266608	48267622	1	1	1138870	3.6929	0.00011087	OR4X2
ENSG00000065600	212537273	212588243	103	18	1138870	3.6918	0.00011135	TMEM206
ENSG00000131187	176829141	176836577	4	1	1138870	3.6909	0.00011173	F12
ENSG00000269533	57901252	57931362	50	9	1138870	3.6867	0.00011357	AC003002.6
ENSG00000205334	27928653	27938599	12	4	1138870	3.6851	0.00011432	AC074091.13
ENSG00000144118	120997640	121052289	147	7	1138870	3.681	0.00011616	RALB
ENSG00000154928	134316643	134979309	1872	123	1138870	3.6789	0.00011713	EPHB1
ENSG00000165119	86582998	86595569	17	5	1138870	3.6754	0.00011873	HNRNPK
ENSG00000268133	57874934	57909952	71	10	1138870	3.6745	0.00011914	AC003002.4
ENSG00000007001	158733214	158992666	644	48	1138870	3.6721	0.00012027	UPP2
ENSG00000123416	49521565	49525180	7	1	1138870	3.6686	0.00012193	TUBA1B
ENSG00000174611	134321980	134370478	104	5	1138870	3.6674	0.00012252	KY
ENSG00000124785	5998232	6007200	21	3	1138870	3.6644	0.00012397	NRN1
ENSG00000152061	174128548	174964445	1631	18	1138870	3.6629	0.00012467	RABGAP1L
ENSG00000072958	16308389	16346160	110	5	1137902	3.6625	0.00012488	AP1M1
ENSG00000066027	212458879	212535200	146	18	1138870	3.6621	0.00012507	PPP2R5A
ENSG00000121905	33351595	33364042	7	2	1138870	3.6552	0.0001285	HPCA
ENSG00000142444	11039409	11044211	12	4	1138870	3.6542	0.00012902	C19orf52
ENSG00000115234	27593389	27599995	8	2	1138870	3.6502	0.00013101	SNX17
ENSG00000112659	43149913	43192325	77	10	1138870	3.6432	0.00013466	CUL9
ENSG00000149177	48002113	48189670	308	14	1138870	3.6399	0.00013638	PTPRJ
ENSG00000163114	96761239	96762625	1	1	1138870	3.6368	0.00013802	PDHA2
ENSG00000185149	156129781	156138230	13	4	1138870	3.6324	0.0001404	NPY2R
ENSG00000177479	48956254	49023815	46	5	1138870	3.6323	0.00014046	ARIH2
ENSG00000134910	125461607	125495110	143	9	1138870	3.628	0.00014282	STT3A
ENSG00000134375	201924619	201939789	39	7	1138870	3.6267	0.00014352	TIMM17A
ENSG00000158220	138153428	138200528	78	11	1138870	3.6262	0.00014383	ESYT3
ENSG00000116774	114522063	114524876	3	2	1138870	3.6255	0.00014418	OLFML3
ENSG00000108384	56769934	56811703	17	4	1138870	3.6253	0.00014433	RAD51C
ENSG00000102580	96329393	96447243	122	17	1138870	3.6238	0.00014517	DNAJC3
ENSG00000171987	4592653	4599050	50	11	1138870	3.6226	0.00014581	C11orf40
ENSG00000171045	143293441	143484601	625	29	1138296	3.622	0.00014616	TSNARE1
ENSG00000160685	154975127	154990998	20	7	1138870	3.6188	0.00014797	ZBTB7B
ENSG00000221866	131808091	132333447	1417	109	1138870	3.6187	0.00014806	PLXNA4
ENSG00000144369	187558698	187630685	113	15	1138870	3.6147	0.00015036	FAM171B
ENSG00000006116	24266874	24374122	296	42	1138870	3.6102	0.00015299	CACNG3
ENSG00000145012	187871072	188608460	1666	158	1137806	3.6093	0.00015352	LPP
ENSG00000182389	152689290	152955593	570	25	1138870	3.6091	0.00015366	CACNB4
ENSG00000124299	33877856	34012700	603	31	1138870	3.6082	0.00015414	PEPD
ENSG00000189283	59735036	61237133	5869	308	1138870	3.6082	0.00015419	FHIT
ENSG00000205745	36118694	36125346	22	6	1138870	3.608	0.00015429	PP13004
ENSG00000182985	115039938	115375675	530	41	1138870	3.6077	0.00015448	CADM1
ENSG00000184845	174867042	174871211	6	2	1138870	3.6056	0.00015573	DRD1
ENSG00000163362	200860176	200884863	62	11	1138870	3.6046	0.0001563	C1orf106
ENSG00000181418	49388932	49393092	4	2	1138870	3.6037	0.00015688	DDN
ENSG00000185518	91643180	91844539	586	40	1138870	3.6024	0.00015763	SV2B
ENSG00000100030	22108789	22221970	239	18	1138870	3.6008	0.00015859	MAPK1
ENSG00000178537	48894369	48936426	24	3	1138870	3.599	0.00015971	SLC25A20
ENSG00000115216	27650657	27665126	13	1	1138870	3.5944	0.00016259	NRBP1
ENSG00000122515	44788180	44809477	17	4	1138870	3.5938	0.00016292	ZMIZ2
ENSG00000115226	27714750	27718112	4	1	1138870	3.5933	0.00016326	FNDC4
ENSG00000186272	57922531	57933307	19	5	1138870	3.5931	0.00016338	ZNF17
ENSG00000158445	47980414	48099184	373	36	1138870	3.5922	0.00016392	KCNB1
ENSG00000137834	66994566	67074338	187	22	1138870	3.5906	0.00016493	SMAD6
ENSG00000237435	96403457	96488436	257	18	1138870	3.5847	0.00016873	RP11-147C23.1
ENSG00000164645	88423420	88425035	6	2	1138870	3.5824	0.00017022	C7orf62
ENSG00000119042	200134223	200335989	197	12	1138870	3.5807	0.00017137	SATB2
ENSG00000183597	20004537	20053449	165	24	1138870	3.5767	0.00017398	TANGO2
ENSG00000180667	207217194	207226325	12	3	1138870	3.5763	0.00017426	YOD1
ENSG00000148840	103892787	103910082	20	7	1138870	3.5747	0.00017532	PPRC1
ENSG00000118200	200708686	200829832	279	19	1138870	3.5745	0.00017542	CAMSAP2
ENSG00000188976	879584	894689	42	5	1032406	3.5727	0.00017668	NOC2L
ENSG00000110104	60609544	60618554	32	9	1138870	3.5711	0.00017772	CCDC86
ENSG00000170638	50624344	50638027	54	11	1138870	3.5686	0.00017946	TRABD
ENSG00000146463	35734568	35887659	126	5	1110026	3.5674	0.00018026	ZMYM4
ENSG00000142687	35899091	36023551	89	5	1131248	3.5619	0.0001841	KIAA0319L
ENSG00000175175	56833230	57058983	102	8	1138870	3.5614	0.00018447	PPM1E
ENSG00000116852	200938520	200992828	130	13	1138870	3.5599	0.00018553	KIF21B
ENSG00000092850	36549676	36553876	2	1	1138870	3.5583	0.00018661	TEKT2
ENSG00000008283	61509665	61523739	16	3	1138870	3.5577	0.00018708	CYB561
ENSG00000113327	161494546	161582542	160	25	1138870	3.5527	0.00019062	GABRG2
ENSG00000158234	138327448	138352218	37	4	1138870	3.5521	0.00019109	FAIM
ENSG00000125779	3869486	3907605	73	7	1138870	3.5503	0.00019239	PANK2
ENSG00000206560	15708743	15901278	369	13	1138870	3.5481	0.00019404	ANKRD28
ENSG00000163795	27600098	27603657	1	1	1138870	3.5472	0.00019471	ZNF513
ENSG00000146926	150872785	150884919	35	6	1138870	3.5444	0.00019676	ASB10
ENSG00000143494	213123862	213165379	104	15	1138870	3.5392	0.0002007	VASH2
ENSG00000011260	49337889	49375297	82	8	1138870	3.5331	0.00020535	UTP18
ENSG00000063587	152599613	152625568	37	3	1138870	3.5302	0.00020764	ZNF275
ENSG00000172992	43100708	43138473	106	12	1138870	3.5299	0.00020787	DCAKD
ENSG00000187961	895967	901095	26	5	1032406	3.5273	0.00020995	KLHL17
ENSG00000179152	44379611	44450943	126	10	1138870	3.5247	0.00021196	TCAIM
ENSG00000198822	86273230	86494200	411	32	1138870	3.5199	0.00021585	GRM3
ENSG00000268533	57905551	57949825	65	9	1138870	3.5197	0.00021605	AC004076.7
ENSG00000139549	49483204	49488602	3	2	1138870	3.5192	0.0002164	DHH
ENSG00000203666	245133007	245290466	349	16	1138870	3.5148	0.00022008	EFCAB2
ENSG00000164114	156263810	156298122	130	12	1138870	3.5145	0.00022026	MAP9
ENSG00000143772	226819391	226927024	168	24	1138870	3.5145	0.00022028	ITPKB
ENSG00000108298	37356536	37360980	3	1	1138870	3.5137	0.00022095	RPL19
ENSG00000134698	36273773	36323491	43	6	1136394	3.513	0.00022153	AGO4
ENSG00000115211	27587219	27593353	6	3	1138870	3.513	0.00022154	EIF2B4
ENSG00000181513	43209967	43221548	15	5	1138870	3.5115	0.00022283	ACBD4
ENSG00000269891	98757795	99052413	753	62	1138870	3.5103	0.00022376	ARHGAP19-SLIT1
ENSG00000142686	36179476	36185073	6	2	1138870	3.5098	0.00022418	C1orf216
ENSG00000138030	27309615	27323640	14	2	1138870	3.5098	0.0002242	KHK
ENSG00000104408	109213445	109447562	705	22	1138870	3.5097	0.00022434	EIF3E
ENSG00000008838	38175350	38217468	80	8	1138870	3.5097	0.00022434	MED24
ENSG00000198846	59717977	60031767	624	44	1138870	3.5096	0.00022438	TOX
ENSG00000125965	34021145	34042568	32	7	1138870	3.5091	0.00022481	GDF5
ENSG00000120324	140571942	140575215	9	4	1138870	3.5078	0.00022594	PCDHB10
ENSG00000173744	228336868	228425930	273	16	1138870	3.5065	0.00022699	AGFG1
ENSG00000198373	69796209	69975644	386	19	1138870	3.5004	0.00023227	WWP2
ENSG00000157851	27070615	27173219	124	5	1138870	3.5003	0.00023238	DPYSL5
ENSG00000138604	69452923	69564556	159	10	1138200	3.4988	0.00023364	GLCE
ENSG00000112186	17393447	17558023	339	27	1138870	3.4986	0.00023383	CAP2
ENSG00000196653	44754135	44765323	10	4	1138870	3.4977	0.00023463	ZNF502
ENSG00000014641	63815743	63834331	32	4	1138870	3.4933	0.00023856	MDH1
ENSG00000174405	108859787	108870716	15	4	1138870	3.4902	0.00024131	LIG4
ENSG00000080503	2015342	2193624	525	58	1138870	3.4874	0.00024389	SMARCA2
ENSG00000115241	27604061	27632554	31	3	1138870	3.4869	0.00024428	PPM1G
ENSG00000100095	26565440	26779562	674	65	1138870	3.4861	0.00024508	SEZ6L
ENSG00000239672	49230897	49239789	31	5	1138870	3.4839	0.00024707	NME1
ENSG00000165376	106143394	106174091	10	3	1138870	3.4798	0.0002509	CLDN2
ENSG00000157450	59157374	59389618	416	25	1138870	3.4796	0.00025104	RNF111
ENSG00000198963	77112281	77308093	408	31	1138870	3.4788	0.00025182	RORB
ENSG00000146676	44915896	44924960	8	4	1138870	3.4784	0.00025221	PURB
ENSG00000172057	38077294	38083854	9	3	1138870	3.4756	0.00025487	ORMDL3
ENSG00000167552	49578579	49583107	4	1	1138870	3.474	0.0002564	TUBA1A
ENSG00000165118	86553226	86571901	29	6	1138870	3.4728	0.00025757	C9orf64
ENSG00000168036	41236328	41301587	78	7	1138870	3.4719	0.00025836	CTNNB1
ENSG00000130287	19322782	19363042	57	7	1138870	3.4693	0.00026094	NCAN
ENSG00000143543	153946745	153950164	2	1	1138870	3.4663	0.00026384	JTB
ENSG00000179603	126078652	126893348	2035	54	1138870	3.4654	0.00026476	GRM8
ENSG00000161813	50786166	50873787	120	5	1138870	3.4638	0.00026631	LARP4
ENSG00000060718	103342023	103574052	992	30	1138870	3.4617	0.00026835	COL11A1
ENSG00000166797	64364758	64386217	45	5	1138870	3.4616	0.00026845	FAM96A
ENSG00000021776	35147732	35262040	224	16	1138870	3.4605	0.00026958	AQR
ENSG00000108100	35535953	35860852	372	13	1138870	3.4581	0.00027202	CCNY
ENSG00000083642	33160564	33352157	326	7	1138870	3.4576	0.00027249	PDS5B
ENSG00000106771	111777432	111882225	367	23	1138870	3.454	0.0002762	TMEM245
ENSG00000164896	150773711	150777953	4	2	1138870	3.4514	0.00027881	FASTK
ENSG00000089169	113008184	113336686	518	40	1138870	3.4506	0.00027967	RPH3A
ENSG00000177706	192969	300711	36	8	1018793	3.4481	0.00028231	FAM20C
ENSG00000099901	20103461	20114878	27	6	1138870	3.4466	0.0002838	RANBP1
ENSG00000138002	27667238	27712656	57	5	1138870	3.4463	0.0002842	IFT172
ENSG00000110693	15987995	16761138	1291	43	1138870	3.4415	0.00028926	SOX6
ENSG00000100567	58711549	58738730	38	6	1138870	3.4384	0.00029256	PSMA3
ENSG00000144591	220363589	220371710	7	2	1138870	3.4357	0.00029546	GMPPA
ENSG00000087274	2845584	2931803	126	14	1138870	3.4357	0.00029546	ADD1
ENSG00000120333	174979925	174992561	20	5	1138870	3.4357	0.00029547	MRPS14
ENSG00000168264	234740015	234745271	9	4	1138870	3.4328	0.00029865	IRF2BP2
ENSG00000164399	131396222	131398897	3	1	1138870	3.4313	0.00030039	IL3
ENSG00000164167	147096837	147121152	65	3	1138870	3.429	0.00030287	LSM6
ENSG00000138028	27321757	27341995	19	2	1138870	3.4266	0.00030565	CGREF1
ENSG00000011258	49254786	49337524	154	10	1138870	3.4239	0.00030866	MBTD1
ENSG00000152092	176826438	177134109	657	47	1138870	3.4223	0.00031051	ASTN1
ENSG00000196876	51984050	52206648	342	20	1138870	3.4204	0.00031266	SCN8A
ENSG00000084693	27265232	27293490	26	3	1138870	3.4203	0.0003128	AGBL5
ENSG00000138080	27301435	27309271	4	1	1138870	3.4193	0.00031394	EMILIN1
ENSG00000186231	97372605	97588630	706	38	1138870	3.4187	0.00031462	KLHL32
ENSG00000151640	134000404	134019280	43	5	1138870	3.4183	0.00031507	DPYSL4
ENSG00000115252	183004763	183387919	1223	48	1138870	3.4181	0.00031532	PDE1A
ENSG00000157600	109245859	109425962	67	5	1125642	3.4176	0.00031591	TMEM164
ENSG00000124126	47240790	47444420	583	29	1138870	3.4122	0.00032225	PREX1
ENSG00000130733	11033444	11039357	2	1	1138870	3.4121	0.00032227	YIPF2
ENSG00000197479	140579183	140582618	8	3	1138870	3.4094	0.00032558	PCDHB11
ENSG00000122877	64571756	64679660	324	21	1138870	3.4084	0.00032676	EGR2
ENSG00000178467	49027319	49044587	9	2	1138870	3.4084	0.00032678	P4HTM
ENSG00000135114	121458095	121477045	44	12	1138870	3.4079	0.00032727	OASL
ENSG00000196262	44836279	44864163	51	6	1138870	3.4071	0.00032824	PPIA
ENSG00000121653	45907202	45928016	31	11	1138870	3.4065	0.000329	MAPK8IP1
ENSG00000119707	73525144	73588122	115	17	1138870	3.4061	0.00032954	RBM25
ENSG00000164830	107282473	107764922	1249	54	1138870	3.4056	0.00033015	OXR1
ENSG00000133131	106057101	106243474	56	7	1138870	3.4032	0.00033301	MORC4
ENSG00000139624	50523575	50561288	51	4	1138870	3.4029	0.00033331	CERS5
ENSG00000104613	19674651	19709594	97	16	1138870	3.4029	0.0003334	INTS10
ENSG00000143994	27346682	27353680	7	2	1138870	3.4024	0.00033402	ABHD1
ENSG00000077312	41256542	41271294	30	7	1138870	3.4015	0.00033513	SNRPA
ENSG00000165152	104235453	104295819	190	24	1138870	3.4011	0.00033552	TMEM246
ENSG00000213390	98978996	99052413	208	13	1138870	3.4007	0.00033603	ARHGAP19
ENSG00000151148	109915207	109974507	144	17	1138870	3.4007	0.00033604	UBE3B
ENSG00000090975	123468027	123634562	100	9	1138870	3.4003	0.00033653	PITPNM2
ENSG00000028528	64386322	64438289	71	7	1138870	3.3976	0.00033995	SNX1
ENSG00000168802	69151913	69166487	21	6	1138870	3.3972	0.00034035	CHTF8
ENSG00000175745	92919043	92930321	6	2	1138870	3.3949	0.00034329	NR2F1
ENSG00000111300	112464500	112546826	72	9	1138870	3.3941	0.00034422	NAA25
ENSG00000137968	75667816	76076801	986	34	1138870	3.3928	0.00034595	SLC44A5
ENSG00000117598	99355806	99470588	421	38	1138870	3.3927	0.00034609	LPPR5
ENSG00000043143	133860003	133918918	135	22	1138870	3.3926	0.00034618	JADE2
ENSG00000107341	33817565	33920402	249	18	1138870	3.39	0.00034947	UBE2R2
ENSG00000243678	49230920	49249108	53	10	1138870	3.3885	0.00035132	NME1-NME2
ENSG00000011052	49230951	49249105	53	10	1138870	3.3885	0.00035132	NME2
ENSG00000149554	125495036	125546150	116	13	1138870	3.3876	0.00035256	CHEK1
ENSG00000171044	10753555	11058875	981	30	1138870	3.3869	0.00035349	XKR6
ENSG00000171570	41284147	41314103	88	14	1138870	3.3846	0.00035643	RAB4B-EGLN2
ENSG00000151414	198126093	198291550	505	18	1138870	3.3823	0.00035945	NEK7
ENSG00000123836	207222801	207254369	37	5	1138870	3.3816	0.00036033	PFKFB2
ENSG00000151240	320130	735683	755	33	1133640	3.3786	0.00036424	DIP2C
ENSG00000138386	191511472	191557492	84	10	1138870	3.3747	0.00036943	NAB1
ENSG00000120057	99526508	99531709	8	2	1138870	3.3737	0.00037085	SFRP5
ENSG00000134716	60358980	60392462	66	11	1138870	3.3707	0.00037489	CYP2J2
ENSG00000147647	105342552	105479281	395	38	1138870	3.3701	0.00037576	DPYS
ENSG00000157578	40777770	40817731	97	6	1138870	3.3653	0.00038226	LCA5L
ENSG00000140262	57210821	57591479	849	17	1138870	3.3594	0.0003905	TCF12
ENSG00000167578	41284121	41302847	61	11	1138870	3.3528	0.00039994	RAB4B
ENSG00000226757	122685740	122687962	8	3	1138870	3.351	0.0004026	AC079341.1
ENSG00000103043	70721342	70835064	209	23	1138870	3.3499	0.00040414	VAC14
ENSG00000141150	34058668	34070540	12	3	1138870	3.3468	0.00040874	RASL10B
ENSG00000181378	219867568	219906249	38	5	1138870	3.3459	0.00041002	CCDC108
ENSG00000141127	18743398	18834581	216	9	1126561	3.344	0.00041291	PRPSAP2
ENSG00000145911	177540444	177553088	23	6	1138870	3.3429	0.00041459	N4BP3
ENSG00000176540	48387037	48388017	2	1	1138870	3.3423	0.00041541	OR4C5
ENSG00000168118	229406822	229441641	68	7	1138870	3.3419	0.00041609	RAB4A
ENSG00000076242	37034823	37107380	125	9	1138870	3.3415	0.00041665	MLH1
ENSG00000270033	60349848	60360276	34	5	1138870	3.341	0.00041732	RP11-51L5.7
ENSG00000076685	104845940	104953056	225	15	1138870	3.3396	0.00041951	NT5C2
ENSG00000160145	123798870	124445172	1927	82	1138870	3.339	0.00042035	KALRN
ENSG00000149115	57067112	57092426	57	8	1138870	3.3385	0.00042118	TNKS1BP1
ENSG00000149256	78363876	79151992	1965	176	1138870	3.3383	0.00042153	TENM4
ENSG00000064490	19303008	19312678	12	2	1138870	3.3367	0.00042385	RFXANK
ENSG00000168765	110198703	110208118	21	6	1138870	3.3352	0.00042623	GSTM4
ENSG00000182544	53645035	53648189	10	3	1138870	3.3337	0.00042847	MFSD5
ENSG00000173013	7042579	7044728	2	1	1138870	3.3332	0.0004292	CCDC96
ENSG00000115966	175936978	176033110	200	11	1138870	3.3329	0.00042966	ATF2
ENSG00000160097	33327869	33338083	7	2	1138870	3.3295	0.00043503	FNDC5
ENSG00000178252	49044495	49053386	5	1	1138870	3.3284	0.00043676	WDR6
ENSG00000241837	35275757	35288284	40	9	1138870	3.3283	0.00043688	ATP5O
ENSG00000134940	125541417	125551018	21	6	1138870	3.3258	0.0004408	ACRV1
ENSG00000095951	12008995	12165232	403	35	1138870	3.3255	0.00044127	HIVEP1
ENSG00000182149	71879899	71962913	171	17	1138870	3.3232	0.00044495	IST1
ENSG00000124693	26031817	26032288	1	1	1138870	3.3231	0.00044505	HIST1H3B
ENSG00000111325	123459127	123464590	2	1	1138870	3.3221	0.00044666	OGFOD2
ENSG00000159788	3294755	3441640	301	30	1138870	3.3205	0.00044932	RGS12
ENSG00000102984	71893583	71929239	68	11	1138870	3.3153	0.00045774	ZNF821
ENSG00000122484	92764522	92867613	105	10	1138870	3.3149	0.00045836	RPAP2
ENSG00000224470	71879894	71919171	72	11	1138870	3.3147	0.00045866	ATXN1L
ENSG00000105865	107203929	107218906	17	4	1138870	3.3142	0.00045957	DUS4L
ENSG00000269624	63073437	63075249	2	1	1138870	3.3139	0.00046	AL138847.1
ENSG00000225885	119294378	119412844	338	23	1138870	3.3128	0.00046178	AC023590.1
ENSG00000198739	68685764	68859588	383	30	1138870	3.3105	0.0004656	LRRTM3
ENSG00000173156	66824289	66839484	24	4	1138870	3.3099	0.00046668	RHOD
ENSG00000116521	155225770	155232221	9	2	1138870	3.3089	0.00046836	SCAMP3
ENSG00000157992	27665233	27669348	4	2	1138870	3.3055	0.000474	KRTCAP3
ENSG00000111361	124104953	124118313	38	6	1138870	3.304	0.00047664	EIF2B1
ENSG00000176204	76974845	77820445	2600	91	1138870	3.3033	0.00047785	LRRTM4
ENSG00000181322	137980279	138048728	34	8	1138870	3.3013	0.00048114	NME9
ENSG00000187730	1950780	1962192	13	2	1012982	3.3012	0.00048133	GABRD
ENSG00000196576	50713408	50746056	29	5	1138870	3.2998	0.00048372	PLXNB2
ENSG00000165917	47459308	47470730	32	5	1138870	3.2994	0.00048438	RAPSN
ENSG00000136040	94542499	94701451	538	54	1138870	3.2986	0.00048587	PLXNC1
ENSG00000111783	106976685	107156581	325	21	1138870	3.2971	0.00048853	RFX4
ENSG00000106415	8008425	8133902	339	17	1138870	3.2947	0.00049255	GLCCI1
ENSG00000143578	153940010	153946839	7	1	1138870	3.2902	0.00050052	CREB3L4
ENSG00000132254	6496910	6502666	4	2	1138870	3.2895	0.0005019	ARFIP2
ENSG00000185344	124196865	124246302	132	6	1138870	3.2878	0.00050483	ATP6V0A2
ENSG00000155827	104296133	104325622	54	11	1138870	3.2873	0.00050578	RNF20
ENSG00000150471	62066976	62944053	1770	89	1138870	3.2871	0.00050608	LPHN3
ENSG00000105866	21467652	21554440	270	24	1138870	3.284	0.00051181	SP4
ENSG00000132604	69389464	69442474	80	11	1138870	3.2834	0.00051278	TERF2
ENSG00000185933	105213144	105218645	14	5	1138870	3.2829	0.0005137	CALHM1
ENSG00000179761	27277531	27384234	147	26	1138870	3.2822	0.000515	PIPOX
ENSG00000109158	46920917	46996424	229	19	1138870	3.2816	0.00051602	GABRA4
ENSG00000068305	100017370	100256671	505	36	1138659	3.2816	0.00051613	MEF2A
ENSG00000101236	3907956	3996229	206	15	1138870	3.2815	0.00051628	RNF24
ENSG00000114439	107241783	107530171	521	29	1138870	3.2813	0.00051659	BBX
ENSG00000129933	19431490	19469563	62	5	1138870	3.2807	0.00051771	MAU2
ENSG00000146147	53794780	54131078	654	35	1138870	3.2807	0.00051784	MLIP
ENSG00000185920	98205262	98279339	99	6	1138870	3.2802	0.00051867	PTCH1
ENSG00000150625	176554085	176923815	945	75	1138870	3.2784	0.000522	GPM6A
ENSG00000111877	119134605	119256327	367	19	1138870	3.2778	0.0005231	MCM9
ENSG00000204913	38097727	38101000	7	3	1138870	3.2773	0.00052407	LRRC3C
ENSG00000165916	47440320	47447993	16	4	1138870	3.2755	0.00052745	PSMC3
ENSG00000162607	62901968	62917475	23	2	1138870	3.2751	0.00052817	USP1
ENSG00000116641	62920399	63153969	247	4	1138870	3.2749	0.00052857	DOCK7
ENSG00000116863	36554476	36559533	2	1	1138870	3.2742	0.00052972	ADPRHL2
ENSG00000144893	150803484	151154860	766	33	1138870	3.274	0.00053013	MED12L
ENSG00000154415	113516832	113715975	93	14	1138870	3.2734	0.00053131	PPP1R3A
ENSG00000213999	19256377	19303400	126	9	1138870	3.2734	0.00053137	MEF2B
ENSG00000187609	140201348	140317714	104	17	957427	3.2731	0.00053196	EXD3
ENSG00000115207	27548716	27579868	18	3	1138870	3.2721	0.00053376	GTF3C2
ENSG00000139083	11802788	12048336	524	62	1138870	3.2714	0.00053506	ETV6
ENSG00000144283	159313476	159539391	632	20	1138870	3.27	0.00053768	PKP4
ENSG00000100722	89029253	89079853	76	11	1138870	3.269	0.00053967	ZC3H14
ENSG00000242689	58390146	58393198	3	1	1138870	3.2675	0.00054247	CNTF
ENSG00000073614	389295	498620	201	9	1138870	3.2669	0.00054365	KDM5A
ENSG00000064489	19256376	19302967	125	9	1138870	3.2658	0.00054574	MEF2BNB-MEF2B
ENSG00000139946	56584532	56768244	546	16	1138870	3.2639	0.00054938	PELI2
ENSG00000115419	191745553	191830278	99	11	1138870	3.2605	0.00055617	GLS
ENSG00000124251	44002526	44036529	67	5	1138870	3.2591	0.0005589	TP53TG5
ENSG00000013588	13043716	13070871	59	9	1138870	3.2572	0.00056259	GPRC5A
ENSG00000012822	54104903	54121529	33	6	1138870	3.2568	0.00056346	CALCOCO1
ENSG00000142632	16524349	16539104	48	4	1138870	3.2567	0.00056363	ARHGEF19
ENSG00000151150	61786056	62493248	2111	76	1138870	3.2554	0.00056622	ANK3
ENSG00000088448	111530887	111567416	91	7	1138870	3.2549	0.00056716	ANKRD10
ENSG00000244274	44034697	44039250	5	2	1138870	3.2545	0.00056798	DBNDD2
ENSG00000198218	49067140	49131796	42	5	1138870	3.2538	0.00056939	QRICH1
ENSG00000174957	55944094	55945032	1	1	1138870	3.2532	0.00057064	OR5J2
ENSG00000132286	6502677	6505909	7	2	1138870	3.2517	0.00057366	TIMM10B
ENSG00000120616	32556679	32667726	236	15	1138870	3.2509	0.00057526	EPC1
ENSG00000104112	51973550	52013223	82	12	1138870	3.2506	0.0005758	SCG3
ENSG00000109471	123372625	123377880	5	2	1138870	3.2504	0.00057624	IL2
ENSG00000131966	58666798	58701750	57	8	1138870	3.2492	0.00057866	ACTR10
ENSG00000244623	99473610	99474680	3	1	1138870	3.2488	0.00057938	OR2AE1
ENSG00000140396	71021997	71316040	428	18	1138870	3.2482	0.00058061	NCOA2
ENSG00000119777	27255778	27264563	5	2	1138870	3.2415	0.0005946	TMEM214
ENSG00000148842	104678050	104849978	409	19	1138870	3.234	0.00061031	CNNM2
ENSG00000081248	201008642	201081694	170	34	1138870	3.2333	0.00061182	CACNA1S
ENSG00000243444	112403068	112713755	1125	71	1138870	3.2333	0.00061183	PALM2
ENSG00000182319	8175258	8244008	241	29	1138870	3.2306	0.00061771	SGK223
ENSG00000105974	116164839	116201233	92	10	1138870	3.2296	0.00061991	CAV1
ENSG00000145832	135170338	135224326	148	17	1138870	3.2272	0.00062501	SLC25A48
ENSG00000084734	27719709	27746554	31	4	1138870	3.2261	0.00062747	GCKR
ENSG00000135090	118587606	118810750	398	18	1138870	3.2249	0.00063001	TAOK3
ENSG00000143452	150670536	150693364	67	4	1138870	3.2249	0.00063014	HORMAD1
ENSG00000204381	111411005	111432264	27	4	1138870	3.2242	0.00063156	LAYN
ENSG00000093167	37094117	37225180	210	9	1138870	3.2231	0.00063408	LRRFIP2
ENSG00000100055	37678068	37711382	72	8	1138870	3.2199	0.00064111	CYTH4
ENSG00000135974	105953816	105965668	26	6	1138870	3.2194	0.00064233	C2orf49
ENSG00000141504	7529552	7531194	3	1	1138870	3.2193	0.00064255	SAT2
ENSG00000033170	65877310	66210839	714	26	1138870	3.218	0.00064545	FUT8
ENSG00000177679	75831216	75916605	113	10	1138870	3.2179	0.00064576	SRRM3
ENSG00000102547	49882786	50018262	365	28	1138870	3.2176	0.00064642	CAB39L
ENSG00000116819	36038971	36060929	11	2	1138870	3.2173	0.000647	TFAP2E
ENSG00000160710	154554538	154600475	80	7	1138870	3.2167	0.00064831	ADAR
ENSG00000128513	124462440	124570037	301	7	1138870	3.2132	0.00065644	POT1
ENSG00000115514	99935445	99957165	46	7	1138870	3.2126	0.00065765	TXNDC9
ENSG00000149262	77589766	77705724	283	12	1138870	3.2109	0.00066152	INTS4
ENSG00000149485	61567099	61596790	34	3	1138870	3.2103	0.00066296	FADS1
ENSG00000214212	10947251	10980466	41	7	1138870	3.2091	0.00066566	C19orf38
ENSG00000169764	64068074	64118696	116	18	1138870	3.2077	0.0006689	UGP2
ENSG00000079841	72596406	73112845	1354	42	1138870	3.2074	0.00066973	RIMS1
ENSG00000144455	3742498	4508965	2858	95	1138870	3.2049	0.00067563	SUMF1
ENSG00000151136	107712190	108053419	835	57	1138870	3.2028	0.00068045	BTBD11
ENSG00000006114	35874900	35969544	79	11	1138870	3.2027	0.00068084	SYNRG
ENSG00000167822	55904247	55905194	5	2	1138870	3.1987	0.00069015	OR8J3
ENSG00000173992	66360292	66373490	12	4	1138870	3.1951	0.000699	CCS
ENSG00000099889	19957419	20004331	188	21	1138870	3.1918	0.00070698	ARVCF
ENSG00000008441	13106422	13209610	67	13	1138870	3.1883	0.00071561	NFIX
ENSG00000197299	91260558	91358859	236	13	1138870	3.1831	0.00072853	BLM
ENSG00000255073	58346645	58392112	75	11	1138870	3.1829	0.00072914	ZFP91-CNTF
ENSG00000149557	125315646	125366213	105	14	1138870	3.1817	0.00073211	FEZ1
ENSG00000105705	19386827	19431653	82	7	1138870	3.1811	0.00073356	SUGP1
ENSG00000257545	106889736	107168696	567	39	1138870	3.18	0.00073628	RP11-144F15.1
ENSG00000136643	213224589	213448116	219	16	1138870	3.1794	0.00073778	RPS6KC1
ENSG00000020129	36023074	36032875	7	1	1138870	3.1792	0.00073844	NCDN
ENSG00000158373	26158349	26171577	12	4	1138870	3.1777	0.0007422	HIST1H2BD
ENSG00000019485	45115564	45247734	256	22	1138870	3.1761	0.00074629	PRDM11
ENSG00000196141	201170604	201346986	387	38	1138870	3.1751	0.00074881	SPATS2L
ENSG00000163507	108268716	108308491	81	10	1138870	3.1751	0.00074888	KIAA1524
ENSG00000140876	77756411	77776157	110	12	1138870	3.1741	0.00075161	NUDT7
ENSG00000143457	150618701	150669630	128	8	1138870	3.1719	0.00075713	GOLPH3L
ENSG00000161326	35849937	35873603	41	6	1138870	3.1693	0.00076403	DUSP14
ENSG00000129480	31915242	31926716	19	3	1138870	3.168	0.00076735	DTD2
ENSG00000092853	36185819	36235568	40	4	1138870	3.1671	0.00076996	CLSPN
ENSG00000168591	42264338	42269099	7	2	1138870	3.1661	0.00077252	TMUB2
ENSG00000099904	20116979	20135530	64	7	1138870	3.165	0.00077555	ZDHHC8
ENSG00000170075	202091986	202102720	43	10	1138870	3.1629	0.00078102	GPR37L1
ENSG00000008394	16500076	16762193	458	37	1138870	3.1623	0.00078254	MGST1
ENSG00000116254	6161853	6240183	242	27	1138870	3.1615	0.00078484	CHD5
ENSG00000134294	46751972	46766650	21	3	1138870	3.1615	0.00078488	SLC38A2
ENSG00000254806	43991840	44039250	90	5	1138870	3.1601	0.00078855	SYS1-DBNDD2
ENSG00000163354	154990996	155006257	24	6	1138870	3.1592	0.00079107	DCST2
ENSG00000139890	23352374	23356895	6	3	1138870	3.1587	0.00079236	REM2
ENSG00000146830	100277130	100287071	17	5	1138870	3.1573	0.00079606	GIGYF1
ENSG00000134532	23682440	24103966	838	88	1138870	3.1552	0.00080195	SOX5
ENSG00000010438	33750515	33799230	122	15	1138870	3.1551	0.00080226	PRSS3
ENSG00000166747	71762913	71843104	181	16	1138870	3.1535	0.0008067	AP1G1
ENSG00000186660	58346584	58388515	71	11	1138870	3.1535	0.00080674	ZFP91
ENSG00000108344	38137050	38154213	62	6	1138870	3.152	0.00081073	PSMD3
ENSG00000102471	80055287	80130210	111	10	1138870	3.1514	0.00081236	NDFIP2
ENSG00000257594	89913185	89920039	15	3	1138870	3.1514	0.00081241	GALNT4
ENSG00000259075	89913185	89920039	15	3	1138870	3.1514	0.00081241	POC1B-GALNT4
ENSG00000073921	85668727	85780924	323	18	1138870	3.1473	0.00082389	PICALM
ENSG00000136982	120846216	120868250	81	11	1138870	3.1462	0.00082696	DSCC1
ENSG00000144285	166845670	166984523	393	23	1138870	3.1445	0.00083198	SCN1A
ENSG00000171604	139026884	139063467	50	7	1138870	3.1438	0.00083385	CXXC5
ENSG00000143418	150933059	150947479	34	7	1138870	3.1434	0.00083508	CERS2
ENSG00000002822	1855429	2272878	1515	25	1138870	3.1429	0.00083651	MAD1L1
ENSG00000205212	20739760	20799453	45	3	1138870	3.1427	0.00083706	CCDC144NL
ENSG00000149735	64701943	64703360	2	1	1138870	3.1424	0.00083795	GPHA2
ENSG00000089199	5892076	5906007	37	5	1138870	3.1369	0.00085359	CHGB
ENSG00000184226	66876967	67804468	1844	103	1138870	3.1367	0.00085437	PCDH9
ENSG00000143627	155259630	155271225	15	3	1138870	3.1361	0.00085619	PKLR
ENSG00000135127	120427673	120532298	150	11	1138870	3.1359	0.00085678	CCDC64
ENSG00000154429	229456758	229479041	41	5	1138870	3.1355	0.00085767	CCSAP
ENSG00000187837	26055968	26056699	3	2	1138870	3.1355	0.00085781	HIST1H1C
ENSG00000047662	17630929	17783135	351	11	1138870	3.1344	0.00086095	FAM184B
ENSG00000177311	141043055	141168634	210	21	1138870	3.1296	0.00087537	ZBTB38
ENSG00000143552	153965161	154127592	184	11	1138870	3.1293	0.00087625	NUP210L
ENSG00000122482	91380859	91487829	108	18	1138870	3.1281	0.00087974	ZNF644
ENSG00000197157	127292234	127732661	626	25	1138870	3.1277	0.00088093	SND1
ENSG00000128285	41074754	41078818	6	2	1138870	3.1277	0.00088098	MCHR1
ENSG00000023330	52232102	52248343	15	2	1138870	3.1266	0.00088409	ALAS1
ENSG00000182795	207191866	207206101	6	3	1138870	3.1266	0.0008842	C1orf116
ENSG00000139971	58466453	58764857	626	40	1138870	3.1259	0.00088619	C14orf37
ENSG00000182923	134204585	134293859	184	4	1138870	3.1238	0.00089263	CEP63
ENSG00000114480	81538850	81811312	408	22	1138870	3.1223	0.00089708	GBE1
ENSG00000196963	140560980	140565793	21	5	1138870	3.1208	0.00090171	PCDHB16
ENSG00000135148	112563305	112591407	21	4	1138870	3.1204	0.00090316	TRAFD1
ENSG00000157456	59397277	59417244	27	6	1138870	3.1195	0.00090584	CCNB2
ENSG00000185722	4067201	4167274	148	9	1138870	3.1155	0.0009183	ANKFY1
ENSG00000248383	140306302	140391929	184	13	1138870	3.1115	0.00093056	PCDHAC1
ENSG00000176160	56497528	56565745	76	9	1138870	3.1114	0.00093095	HSF5
ENSG00000113319	80256491	80525975	750	70	1138870	3.111	0.00093235	RASGRF2
ENSG00000089248	112451120	112461255	13	5	1138870	3.1075	0.00094346	ERP29
ENSG00000186834	43224684	43229468	6	3	1138870	3.107	0.00094488	HEXIM1
ENSG00000126067	36067185	36107445	17	4	1090374	3.1032	0.00095712	PSMB2
ENSG00000235376	105005644	105007773	3	2	1138870	3.1021	0.0009608	RPEL1
ENSG00000123737	122722472	122738176	30	5	1138870	3.1018	0.00096185	EXOSC9
ENSG00000150672	83166055	85338966	5827	165	1138870	3.1016	0.00096251	DLG2
ENSG00000145386	122737599	122745087	16	4	1138870	3.1003	0.00096672	CCNA2
ENSG00000179564	50316458	50325545	4	1	1138870	3.0997	0.00096859	LSMEM2
ENSG00000187166	48722763	48724062	7	3	1138870	3.0983	0.00097304	H1FNT
ENSG00000066117	50478755	50494495	13	2	1138870	3.0982	0.00097335	SMARCD1
ENSG00000138378	191894302	192016322	179	19	1138870	3.0981	0.00097382	STAT4
ENSG00000163161	128014866	128051752	77	13	1138870	3.098	0.00097419	ERCC3
ENSG00000164400	131409483	131411859	4	2	1138870	3.0962	0.00098014	CSF2
ENSG00000131558	132937829	133751342	1259	26	1138870	3.0945	0.00098569	EXOC4
ENSG00000006125	33905065	34053436	398	19	1138870	3.0942	0.00098669	AP2B1
ENSG00000186792	50330262	50336899	3	2	1138870	3.0941	0.00098705	HYAL3
ENSG00000153495	111968531	111996596	140	23	1138870	3.093	0.00099068	TEX29
ENSG00000105968	44866390	44887682	49	7	1138870	3.0893	0.001003	H2AFV
ENSG00000170234	159488808	159546430	80	9	1138870	3.0888	0.0010048	PWWP2A
ENSG00000142279	34971874	34997258	54	10	1138870	3.0875	0.0010092	WTIP
ENSG00000086619	236378855	236445319	307	9	1138870	3.0872	0.0010103	ERO1LB
ENSG00000090905	24741016	24838953	167	16	1138870	3.0872	0.0010103	TNRC6A
ENSG00000051825	123636867	123728561	210	8	1138870	3.0866	0.0010122	MPHOSPH9
ENSG00000250120	140235595	140391929	284	13	1138870	3.0832	0.0010239	PCDHA10
ENSG00000205309	17206649	17250977	89	12	1138870	3.0831	0.0010242	NT5M
ENSG00000114650	47455203	47518616	43	4	1138870	3.0829	0.0010248	SCAP
ENSG00000254726	156041804	156051789	12	4	1138870	3.0819	0.0010285	MEX3A
ENSG00000181019	69740899	69760854	42	8	1138870	3.0806	0.0010331	NQO1
ENSG00000154518	176040986	176049335	28	4	1138870	3.0804	0.0010336	ATP5G3
ENSG00000181915	64564516	64568238	7	2	1138870	3.0796	0.0010363	ADO
ENSG00000166035	58702768	58861151	482	59	1137380	3.0781	0.0010416	LIPC
ENSG00000070540	66417089	66453654	100	16	1138870	3.077	0.0010454	WIPI1
ENSG00000203910	92683497	92711370	24	4	1138870	3.0747	0.0010536	C1orf146
ENSG00000260903	30555805	30591190	59	15	1138870	3.0739	0.0010563	XKR7
ENSG00000172640	48596081	48597170	12	2	1138870	3.0735	0.0010579	OR10AD1
ENSG00000183527	40546695	40555777	40	5	1138870	3.0734	0.0010581	PSMG1
ENSG00000091039	76745577	76953589	333	13	1138870	3.072	0.0010632	OSBPL8
ENSG00000146833	99474581	99517223	104	9	1138870	3.0719	0.0010637	TRIM4
ENSG00000257923	101458959	101927249	1087	49	1138870	3.0714	0.0010654	CUX1
ENSG00000258429	69362524	69364498	3	1	1138870	3.071	0.0010667	PDF
ENSG00000110881	50451331	50477394	43	6	1138870	3.0697	0.0010714	ASIC1
ENSG00000143797	8992820	9143942	112	7	1136969	3.0691	0.0010736	MBOAT2
ENSG00000110031	58294344	58345693	78	9	1138870	3.069	0.001074	LPXN
ENSG00000197410	155153399	155412930	712	42	1138870	3.0673	0.0010801	DCHS2
ENSG00000133739	86019382	86058311	46	8	1138870	3.0649	0.0010887	LRRCC1
ENSG00000196220	9022275	9404737	1029	110	1138870	3.0649	0.0010888	SRGAP3
ENSG00000064270	84402133	84497793	639	57	1138870	3.0629	0.001096	ATP2C2
ENSG00000168778	124155660	124192948	168	7	1138870	3.061	0.0011028	TCTN2
ENSG00000069712	92632542	92650280	31	4	1138870	3.0595	0.0011084	KIAA1107
ENSG00000090863	74485856	74641012	347	14	1138870	3.0579	0.0011143	GLG1
ENSG00000165905	45943172	45950647	16	5	1138870	3.0579	0.0011146	GYLTL1B
ENSG00000178177	17842822	18023499	374	12	1138870	3.0577	0.0011151	LCORL
ENSG00000268466	58754751	58755865	2	1	1138870	3.057	0.0011179	AL132989.1
ENSG00000197121	197697728	197792520	130	5	1138870	3.0568	0.0011184	PGAP1
ENSG00000136099	53418109	53422775	8	2	1138870	3.0553	0.0011241	PCDH8
ENSG00000130544	7069455	7087979	50	7	1138870	3.0544	0.0011274	ZNF557
ENSG00000134138	37181406	37393504	391	54	1138870	3.0527	0.0011339	MEIS2
ENSG00000163792	27371872	27376378	5	2	1138870	3.052	0.0011365	TCF23
ENSG00000144214	99900701	99921205	36	6	1138870	3.0516	0.001138	LYG1
ENSG00000205683	73086004	73360809	767	58	1138870	3.0504	0.0011428	DPF3
ENSG00000259900	69369179	69385633	26	5	1138870	3.0501	0.0011438	RP11-343C2.7
ENSG00000176563	40950810	40963605	4	2	1138870	3.0501	0.0011439	CNTD1
ENSG00000118707	35201891	35222353	7	3	1138870	3.0492	0.0011474	TGIF2
ENSG00000080815	73603126	73690399	160	16	1138870	3.0491	0.0011475	PSEN1
ENSG00000260371	69368994	69390209	27	5	1138870	3.0473	0.0011546	RP11-343C2.9
ENSG00000113211	140529683	140532868	20	7	1138870	3.0472	0.001155	PCDHB6
ENSG00000143630	155247374	155259639	20	2	1138870	3.0451	0.0011629	HCN3
ENSG00000140563	94774767	95023632	587	61	1138870	3.0446	0.0011651	MCTP2
ENSG00000109736	2932288	2936586	7	3	1138870	3.0444	0.0011657	MFSD10
ENSG00000141441	29704840	30050447	811	38	1138870	3.0423	0.0011738	GAREM
ENSG00000115616	103236166	103327777	195	25	1138870	3.0406	0.0011806	SLC9A2
ENSG00000156113	78629359	79398353	1948	135	1138870	3.0392	0.001186	KCNMA1
ENSG00000129214	7517382	7536700	36	9	1138870	3.039	0.0011868	SHBG
ENSG00000177182	61969717	62414204	1245	56	1138870	3.0385	0.0011889	CLVS1
ENSG00000197111	53835525	53874946	28	6	1138870	3.0373	0.0011934	PCBP2
ENSG00000170855	120881764	120884215	1	1	1138870	3.0355	0.0012009	TRIAP1
ENSG00000157315	69377151	69385712	14	5	1138870	3.0339	0.001207	TMED6
ENSG00000185129	139487362	139496321	2	1	1138870	3.0321	0.0012142	PURA
ENSG00000181013	56618948	56621729	5	2	1138870	3.0316	0.0012163	C17orf47
ENSG00000173641	16340523	16346089	45	5	1138870	3.0311	0.0012183	HSPB7
ENSG00000153823	229715242	230136001	1196	86	1138870	3.0311	0.0012185	PID1
ENSG00000143603	154669931	154842756	448	73	1138870	3.0307	0.0012201	KCNN3
ENSG00000254901	19287712	19303400	44	5	1138870	3.0298	0.0012236	MEF2BNB
ENSG00000134824	61560452	61634826	156	15	1138870	3.0287	0.001228	FADS2
ENSG00000187583	901877	911245	19	7	979244	3.028	0.0012309	PLEKHN1
ENSG00000160746	43396351	43733086	535	29	1138870	3.0276	0.0012326	ANO10
ENSG00000114107	138213186	138313380	177	10	1138870	3.0267	0.0012361	CEP70
ENSG00000137259	26033320	26033796	2	1	1138870	3.024	0.0012471	HIST1H2AB
ENSG00000126460	50083903	50094272	27	3	1138870	3.0231	0.0012509	PRRG2
ENSG00000179295	112856155	112947717	72	9	1137391	3.0213	0.0012585	PTPN11
ENSG00000115808	37070783	37193615	307	17	1138870	3.0176	0.0012739	STRN
ENSG00000239389	140261793	140391929	247	15	1138870	3.0172	0.0012754	PCDHA13
ENSG00000138686	122745595	122791652	78	10	1138870	3.0168	0.0012774	BBS7
ENSG00000112242	20402398	20493941	139	20	1138870	3.0159	0.0012812	E2F3
ENSG00000108309	42385781	42396039	13	4	1138870	3.015	0.0012848	RUNDC3A
ENSG00000158552	220059959	220074373	9	3	1138870	3.0123	0.0012962	ZFAND2B
ENSG00000171659	41548226	41556526	6	1	1138870	3.0123	0.0012965	GPR34
ENSG00000115762	131862420	132111282	133	3	1125543	3.0121	0.0012973	PLEKHB2
ENSG00000126351	38214543	38250120	54	11	1138870	3.0115	0.0012997	THRA
ENSG00000144218	100162323	100759201	1163	49	1138870	3.0105	0.001304	AFF3
ENSG00000010379	329789	372039	118	15	1138870	3.0099	0.0013067	SLC6A13
ENSG00000251664	140255058	140391929	254	12	1138870	3.0068	0.00132	PCDHA12
ENSG00000066056	43766664	43788779	26	3	1138870	3.0049	0.0013285	TIE1
ENSG00000166105	134144139	134189458	112	16	1138870	3.0025	0.0013391	GLB1L3
ENSG00000148426	11865338	11914276	112	14	1138870	3.0021	0.0013405	PROSER2
ENSG00000178206	132044330	132050127	4	1	1138870	3.002	0.0013409	CYP4F31P
ENSG00000139656	44717679	44735393	26	4	1138870	3.0005	0.0013478	SMIM2
ENSG00000151693	9346894	9545812	290	12	1138870	2.9992	0.0013533	ASAP2
ENSG00000164197	63461671	63668696	275	14	1138870	2.9975	0.0013609	RNF180
ENSG00000161677	51009255	51014610	11	4	1138870	2.9966	0.0013648	JOSD2
ENSG00000137073	33921691	34048947	358	16	1138870	2.9959	0.001368	UBAP2
ENSG00000164112	122680088	122686582	19	4	1138870	2.9949	0.0013726	TMEM155
ENSG00000161526	73663196	73704142	36	4	1138870	2.9948	0.0013729	SAP30BP
ENSG00000165495	125034583	125303285	675	68	1138870	2.9947	0.0013738	PKNOX2
ENSG00000119599	73393040	73426411	125	16	1138870	2.9927	0.0013825	DCAF4
ENSG00000063015	27281919	27333458	51	7	1138870	2.9909	0.0013907	SEZ6
ENSG00000204963	140213969	140391929	316	14	1138870	2.9905	0.0013925	PCDHA7
ENSG00000170743	7260009	7490273	896	71	1138870	2.9902	0.0013941	SYT9
ENSG00000221843	27799389	27805588	7	2	1138870	2.989	0.0013997	C2orf16
ENSG00000173208	39943835	40013553	131	16	1138870	2.9888	0.0014003	ABCD2
ENSG00000163344	154897210	154909467	20	3	1138870	2.9884	0.0014023	PMVK
ENSG00000213380	69354043	69373570	38	5	1138870	2.9873	0.0014072	COG8
ENSG00000197150	150725510	150744869	47	8	1138870	2.9872	0.001408	ABCB8
ENSG00000102882	30125426	30134827	4	1	1138870	2.9865	0.0014109	MAPK3
ENSG00000129055	134196548	134205558	19	2	1138870	2.9854	0.0014161	ANAPC13
ENSG00000184898	152104454	152118393	26	4	1138870	2.9853	0.0014165	RBM43
ENSG00000132603	69373333	69377014	9	2	1138870	2.9851	0.0014173	NIP7
ENSG00000143514	223967601	224033674	105	8	1138870	2.984	0.0014227	TP53BP2
ENSG00000161714	43186335	43210721	64	15	1138870	2.9834	0.0014255	PLCD3
ENSG00000119771	23608088	23931481	962	83	1138870	2.982	0.0014319	KLHL29
ENSG00000249158	140248689	140391929	262	12	1138870	2.9815	0.001434	PCDHA11
ENSG00000272617	69362547	69368774	10	2	1138870	2.98	0.0014412	RP11-343C2.12
ENSG00000113196	153854532	153857824	9	5	1138870	2.9797	0.0014428	HAND1
ENSG00000171735	6845384	7829766	2335	158	1138490	2.9796	0.0014429	CAMTA1
ENSG00000171812	36560837	36590821	44	5	1138870	2.9793	0.0014447	COL8A2
ENSG00000109576	170981373	171012850	70	11	1138870	2.9792	0.0014449	AADAT
ENSG00000270188	238107024	238108575	10	2	1138870	2.9792	0.001445	MTRNR2L11
ENSG00000142546	50058968	50093519	54	5	1138870	2.9789	0.0014465	NOSIP
ENSG00000147162	70752933	70795747	1	1	1138870	2.9787	0.0014472	OGT
ENSG00000167553	49582519	49667114	129	20	1138870	2.9725	0.0014769	TUBA1C
ENSG00000165868	118430703	118502085	247	19	1138870	2.9722	0.0014784	HSPA12A
ENSG00000119326	111704851	111775809	206	20	1138870	2.9719	0.0014797	CTNNAL1
ENSG00000196844	125646008	125648714	11	3	1138870	2.9705	0.0014867	PATE2
ENSG00000124151	46130601	46285621	295	12	1138870	2.9686	0.0014959	NCOA3
ENSG00000075785	128444965	128533639	209	14	1138870	2.9645	0.0015157	RAB7A
ENSG00000126249	34895289	34917073	43	7	1138870	2.9645	0.0015161	PDCD2L
ENSG00000101442	37377085	37400834	91	9	1138870	2.9635	0.0015208	ACTR5
ENSG00000101040	45837859	45985567	148	17	1138870	2.9632	0.0015224	ZMYND8
ENSG00000169313	151055168	151102600	128	16	1138870	2.9614	0.0015314	P2RY12
ENSG00000169855	78646390	79816965	2476	86	1138870	2.9608	0.0015342	ROBO1
ENSG00000236669	157318477	157320019	4	2	1138870	2.9587	0.0015446	AC006372.1
ENSG00000111445	118451393	118470935	45	9	1138870	2.9583	0.0015466	RFC5
ENSG00000100325	30184597	30234271	137	14	1138870	2.9579	0.0015486	ASCC2
ENSG00000257987	49121218	49159569	21	4	1138870	2.9567	0.0015547	LINC00935
ENSG00000106772	79226292	79521003	841	62	1138870	2.9549	0.0015639	PRUNE2
ENSG00000172487	56127691	56128764	6	2	1138870	2.9541	0.001568	OR8J1
ENSG00000001629	91875548	92030698	106	6	1138870	2.9533	0.001572	ANKIB1
ENSG00000168785	99391518	99579780	502	45	1138870	2.9511	0.0015833	TSPAN5
ENSG00000204961	140227048	140391929	302	13	1138870	2.9495	0.0015914	PCDHA9
ENSG00000116478	32757687	32799236	8	3	1138870	2.9489	0.0015944	HDAC1
ENSG00000163807	44779153	44803154	24	5	1138870	2.9486	0.001596	KIAA1143
ENSG00000144619	2140497	3099645	3462	239	1138120	2.9471	0.0016038	CNTN4
ENSG00000197324	23340822	23350789	8	3	1138870	2.9469	0.001605	LRP10
ENSG00000163131	150702672	150738433	62	7	1138870	2.9468	0.0016052	CTSS
ENSG00000164296	149372681	149380730	12	3	1138870	2.9466	0.0016063	TIGD6
ENSG00000064999	34857042	35059179	456	35	1138870	2.9458	0.0016105	ANKS1A
ENSG00000152433	57874845	57890933	35	6	1138870	2.9448	0.0016158	ZNF547
ENSG00000137707	111338251	111383079	75	9	1138870	2.944	0.0016199	BTG4
ENSG00000120647	498439	551811	30	5	1138870	2.9403	0.0016396	CCDC77
ENSG00000067191	37329709	37353956	11	4	1138870	2.9398	0.0016419	CACNB1
ENSG00000167325	4115937	4160106	117	10	1138870	2.9396	0.0016434	RRM1
ENSG00000133107	38210773	38444562	735	54	1138870	2.9387	0.0016482	TRPC4
ENSG00000074201	77225981	77348850	214	14	1138870	2.937	0.001657	CLNS1A
ENSG00000118946	58205944	58303445	183	22	1138870	2.9359	0.0016629	PCDH17
ENSG00000130427	100318423	100321323	6	2	1138870	2.9346	0.0016698	EPO
ENSG00000168517	43238067	43247407	10	3	1138870	2.9338	0.001674	HEXIM2
ENSG00000174564	136665072	136729927	121	8	1138870	2.9326	0.0016806	IL20RB
ENSG00000155256	99496878	99520664	72	6	1138870	2.9318	0.0016851	ZFYVE27
ENSG00000076382	26904588	26926297	6	3	1138870	2.9317	0.0016855	SPAG5
ENSG00000113212	140552243	140555957	18	5	1138870	2.9316	0.0016862	PCDHB7
ENSG00000119913	114043493	114064793	38	9	1138870	2.9304	0.0016926	TECTB
ENSG00000213699	26987152	27004099	18	2	1138870	2.9296	0.0016968	SLC35F6
ENSG00000126895	153167985	153172620	8	2	1138870	2.929	0.0017004	AVPR2
ENSG00000135314	73951037	74020088	238	14	1138870	2.9287	0.0017022	KHDC1
ENSG00000115977	69688532	69901481	236	18	1138870	2.9265	0.001714	AAK1
ENSG00000136250	36552456	36764154	603	53	1138870	2.9264	0.0017143	AOAH
ENSG00000165115	86451613	86536342	154	10	1138870	2.9246	0.0017244	KIF27
ENSG00000151779	15307032	15701454	547	22	1138870	2.9244	0.0017259	NBAS
ENSG00000140526	89630690	89745591	217	23	1138870	2.9236	0.0017299	ABHD2
ENSG00000141750	37366789	37382125	8	1	1138870	2.9236	0.0017299	STAC2
ENSG00000243501	73919469	73972919	151	18	1138870	2.9235	0.0017308	RP11-257K9.8
ENSG00000148341	131769315	131790582	16	3	1138870	2.9227	0.0017351	SH3GLB2
ENSG00000164488	168693510	168720434	76	17	1138870	2.9212	0.0017432	DACT2
ENSG00000161904	33738979	33756913	68	8	1138870	2.92	0.0017501	LEMD2
ENSG00000112655	43044006	43129457	163	23	1138870	2.9193	0.0017539	PTK7
ENSG00000204962	140220907	140391929	309	13	1138870	2.9191	0.0017554	PCDHA8
ENSG00000040199	71671738	71758604	176	16	1138870	2.9176	0.0017639	PHLPP2
ENSG00000165443	60936350	61007534	81	4	1138870	2.9172	0.0017661	PHYHIPL
ENSG00000150967	123405498	123466196	25	5	1138870	2.9167	0.0017686	ABCB9
ENSG00000124302	34112861	34264414	292	33	1138870	2.9162	0.0017718	CHST8
ENSG00000160752	155278539	155290457	10	2	1138870	2.9152	0.0017771	FDPS
ENSG00000115163	26987157	27023935	34	3	1138870	2.9142	0.0017828	CENPA
ENSG00000151322	33404139	34273382	2453	229	1138431	2.9134	0.0017874	NPAS3
ENSG00000162267	52828784	52843025	19	6	1138870	2.9124	0.0017935	ITIH3
ENSG00000129245	7494548	7518189	38	9	1138870	2.912	0.0017958	FXR2
ENSG00000125319	42219274	42239844	12	3	1138870	2.9113	0.0017995	C17orf53
ENSG00000103044	69139467	69152622	17	5	1138870	2.9101	0.0018064	HAS3
ENSG00000187605	74229840	74335303	157	7	1138870	2.9085	0.001816	TET3
ENSG00000134825	61535973	61560274	28	5	1138870	2.9079	0.0018191	TMEM258
ENSG00000173950	194789008	194991896	543	29	1138870	2.9072	0.0018235	XXYLT1
ENSG00000138892	50453552	50495364	145	23	1138870	2.9062	0.0018291	TTLL8
ENSG00000134207	114631913	114696541	221	46	1138870	2.9043	0.0018403	SYT6
ENSG00000166407	8245851	8290263	177	31	1138870	2.9027	0.0018499	LMO1
ENSG00000013306	42396993	42402238	15	4	1138870	2.9019	0.0018543	SLC25A39
ENSG00000183914	7620672	7737062	166	18	1138870	2.8971	0.0018831	DNAH2
ENSG00000135916	231729354	231743963	59	10	1138870	2.8969	0.0018846	ITM2C
ENSG00000243147	27994584	28210954	279	9	1138870	2.8965	0.0018869	MRPL33
ENSG00000157193	53711217	53793742	151	19	1138870	2.8957	0.0018917	LRP8
ENSG00000087884	77532155	77629478	160	11	1138870	2.8949	0.0018965	AAMDC
ENSG00000128159	50656118	50683421	99	14	1138870	2.8947	0.0018978	TUBGCP6
ENSG00000117691	212606229	212619714	41	7	1138870	2.8937	0.0019038	NENF
ENSG00000187049	61159159	61166335	7	2	1138870	2.8936	0.0019043	TMEM216
ENSG00000174738	23986751	24022109	88	12	1138870	2.8929	0.0019084	NR1D2
ENSG00000147509	54764368	54871863	112	14	1138870	2.8927	0.0019095	RGS20
ENSG00000147481	50822349	51706678	2341	48	1138626	2.892	0.0019137	SNTG1
ENSG00000183067	41117334	41174023	319	15	1138870	2.8919	0.0019145	IGSF5
ENSG00000187416	103969104	104549001	1847	94	1138870	2.8919	0.0019148	LHFPL3
ENSG00000125945	23685941	23695935	24	4	1138870	2.8907	0.001922	ZNF436
ENSG00000143947	55459039	55462989	13	5	1138870	2.89	0.001926	RPS27A
ENSG00000124614	34385231	34393902	12	3	1138870	2.8898	0.0019274	RPS10
ENSG00000108395	57059999	57184282	145	11	1138870	2.8885	0.0019352	TRIM37
ENSG00000241962	99757948	99939204	418	21	1138870	2.8879	0.0019389	C2orf15
ENSG00000254999	10157276	10168874	47	3	1138870	2.8869	0.001945	BRK1
ENSG00000157540	38738092	38889753	375	19	1138870	2.8861	0.0019501	DYRK1A
ENSG00000143379	150898739	150937213	57	9	1138870	2.886	0.001951	SETDB1
ENSG00000124006	220415451	220436581	30	4	1138870	2.8855	0.001954	OBSL1
ENSG00000172817	65500320	65711318	375	20	1138870	2.8849	0.0019578	CYP7B1
ENSG00000154642	19161284	19191703	42	7	1138870	2.884	0.001963	C21orf91
ENSG00000096395	33762450	33771788	35	7	1138870	2.8836	0.0019661	MLN
ENSG00000107518	116853124	117708503	1493	24	1138870	2.8834	0.001967	ATRNL1
ENSG00000253350	105602961	106431488	2154	107	1138870	2.8827	0.0019715	RP11-127H5.1
ENSG00000108960	53469974	53499353	56	8	1138870	2.8817	0.0019777	MMD
ENSG00000163481	219528587	219537134	19	2	1138870	2.8804	0.0019861	RNF25
ENSG00000179242	59827482	60515673	1915	168	1138032	2.8793	0.0019928	CDH4
ENSG00000175387	45357922	45457515	139	6	1138870	2.8792	0.0019937	SMAD2
ENSG00000171467	43274872	43337216	82	11	1138870	2.8791	0.0019942	ZNF318
ENSG00000131697	5922871	6052533	322	12	1138870	2.8789	0.0019951	NPHP4
ENSG00000255872	37588410	38068684	1299	49	1138870	2.8784	0.0019984	RP11-613M10.9
ENSG00000077585	236305832	236385165	184	13	1138870	2.8764	0.002011	GPR137B
ENSG00000185674	99858709	99871745	26	7	1138870	2.8757	0.0020155	LYG2
ENSG00000269657	66539369	66542970	9	4	1138870	2.8756	0.0020161	AC079210.1
ENSG00000118434	88757507	88776550	18	3	1138870	2.875	0.0020199	SPACA1
ENSG00000003147	8152814	8302317	456	60	1138870	2.8741	0.0020257	ICA1
ENSG00000103047	68877507	69119083	417	20	1138870	2.8728	0.0020342	TANGO6
ENSG00000033627	40610862	40674629	56	10	1138870	2.8708	0.0020469	ATP6V0A1
ENSG00000075711	196769431	197026171	579	20	1138870	2.8704	0.0020498	DLG1
ENSG00000188818	710471	851101	8	3	582163	2.8701	0.0020518	ZDHHC11
ENSG00000073146	50528308	50600119	373	13	1138870	2.8691	0.0020582	MOV10L1
ENSG00000113248	140625147	140627799	10	4	1138870	2.8691	0.0020583	PCDHB15
ENSG00000196872	99410309	99552722	359	19	1138870	2.8666	0.0020743	KIAA1211L
ENSG00000174842	92711959	92764544	40	4	1138870	2.8661	0.0020781	GLMN
ENSG00000138190	94590935	94819250	514	19	1138870	2.866	0.0020782	EXOC6
ENSG00000105954	25264189	25268105	22	6	1138870	2.8638	0.0020929	NPVF
ENSG00000113716	149379884	149432386	111	7	1138870	2.8634	0.0020958	HMGXB3
ENSG00000221933	143771275	143772288	3	1	1138870	2.8633	0.002096	OR2A25
ENSG00000105610	12995237	12997995	3	2	1138870	2.863	0.0020985	KLF1
ENSG00000198363	62413116	62627155	478	35	1138870	2.862	0.0021048	ASPH
ENSG00000163069	52886872	52904648	22	4	1096557	2.8619	0.0021058	SGCB
ENSG00000068137	40819932	40829048	8	3	1138870	2.8617	0.0021068	PLEKHH3
ENSG00000188133	32783497	32787397	9	4	1138870	2.8605	0.0021151	TMEM215
ENSG00000249853	114376750	114664209	557	50	1138870	2.8594	0.0021223	HS3ST5
ENSG00000169019	47452885	47465736	20	4	1138870	2.8582	0.00213	COMMD8
ENSG00000162614	78354198	78409580	93	14	1138870	2.8572	0.0021368	NEXN
ENSG00000173064	112597992	112819896	200	13	1138870	2.8563	0.0021433	HECTD4
ENSG00000107338	37919131	38069210	408	19	1138870	2.8559	0.0021456	SHB
ENSG00000122025	28577411	28674729	377	15	1137918	2.8546	0.0021543	FLT3
ENSG00000116337	110158726	110174673	30	7	1138870	2.8534	0.0021624	AMPD2
ENSG00000269514	48592170	48595814	26	4	1138870	2.8534	0.002163	DKFZP779L1853
ENSG00000183036	41239243	41301322	215	35	1138870	2.8528	0.002167	PCP4
ENSG00000267228	44661027	44702652	137	12	1138870	2.8526	0.0021683	IER3IP1
ENSG00000226479	120978854	120980984	4	2	1138870	2.8525	0.0021686	TMEM185B
ENSG00000081842	140207563	140391929	325	13	1138870	2.8507	0.0021811	PCDHA6
ENSG00000108469	73622925	73663269	34	3	1138870	2.8505	0.0021826	RECQL5
ENSG00000103599	67547138	67794598	364	17	1138870	2.8504	0.0021835	IQCH
ENSG00000103653	75074398	75095539	35	6	1138870	2.8499	0.0021869	CSK
ENSG00000109111	26989109	27029697	24	3	1138870	2.8498	0.0021871	SUPT6H
ENSG00000134644	31404353	31538838	209	13	1138870	2.8497	0.0021877	PUM1
ENSG00000144821	108099216	108248169	331	27	1138870	2.8476	0.0022023	MYH15
ENSG00000198128	248223984	248224922	5	1	1138870	2.8475	0.0022031	OR2L3
ENSG00000139323	89813495	89919801	263	14	1138870	2.8458	0.0022148	POC1B
ENSG00000181722	114056941	114866118	1205	79	1138870	2.8441	0.0022271	ZBTB20
ENSG00000198919	108308529	108413693	129	11	1138870	2.8432	0.0022334	DZIP3
ENSG00000154229	64298754	64806861	1633	97	1138870	2.843	0.0022349	PRKCA
ENSG00000129347	10663761	10676713	46	7	1138870	2.8428	0.0022362	KRI1
ENSG00000169891	16964814	17171395	111	5	1130886	2.8425	0.0022384	REPS2
ENSG00000055957	52811603	52826078	31	3	1138870	2.8417	0.0022434	ITIH1
ENSG00000007047	45582546	45808541	510	33	1138870	2.8416	0.0022446	MARK4
ENSG00000125944	23630264	23670829	29	3	1138870	2.841	0.0022486	HNRNPR
ENSG00000004848	25021811	25034065	6	3	1138870	2.8405	0.0022524	ARX
ENSG00000187118	28283075	28366633	134	12	1138870	2.8399	0.0022562	CMC1
ENSG00000163832	47537130	47555251	21	3	1138870	2.8396	0.0022587	ELP6
ENSG00000157654	112542589	112934792	1096	96	1138870	2.8393	0.0022607	PALM2-AKAP2
ENSG00000241978	112542769	112934792	1096	96	1138870	2.8393	0.0022607	AKAP2
ENSG00000003509	37458774	37480546	74	12	1138870	2.8388	0.002264	NDUFAF7
ENSG00000167524	26934982	26941218	2	1	1138870	2.8388	0.0022642	SGK494
ENSG00000123612	158383279	158485517	103	13	1138870	2.8352	0.0022895	ACVR1C
ENSG00000161940	6926339	6933609	7	3	1138870	2.8332	0.0023042	BCL6B
ENSG00000072195	220299568	220363009	67	7	1138870	2.833	0.0023057	SPEG
ENSG00000053900	25378835	25420120	137	9	1138870	2.833	0.0023058	ANAPC4
ENSG00000140836	72816784	73093597	595	66	1138870	2.8327	0.0023078	ZFHX3
ENSG00000103528	19179293	19279652	148	22	1086113	2.8327	0.002308	SYT17
ENSG00000204323	73629514	73637484	4	1	1138870	2.8324	0.0023103	SMIM5
ENSG00000117000	40627045	40706593	77	10	1138870	2.8321	0.0023122	RLF
ENSG00000131165	89710839	89724253	53	9	1138870	2.8319	0.0023133	CHMP1A
ENSG00000144642	29322473	30051886	2647	134	1138870	2.8317	0.0023152	RBMS3
ENSG00000112667	43193367	43197222	6	3	1138870	2.8296	0.0023305	DNPH1
ENSG00000151789	21459915	22414812	4154	188	1138870	2.8289	0.0023351	ZNF385D
ENSG00000151413	31959162	32330430	1149	26	1138685	2.8287	0.0023368	NUBPL
ENSG00000181038	74722912	74730018	1	1	1138870	2.827	0.0023496	METTL23
ENSG00000122707	36036430	36124448	152	17	1138870	2.8268	0.0023505	RECK
ENSG00000128607	129710350	129775560	151	15	1138870	2.8264	0.0023538	KLHDC10
ENSG00000147419	27590835	27630170	142	11	1138870	2.8258	0.0023583	CCDC25
ENSG00000204965	140201222	140391929	331	13	1138870	2.8252	0.0023624	PCDHA5
ENSG00000143862	202102532	202113869	16	4	1138870	2.8249	0.0023647	ARL8A
ENSG00000047346	52873514	53002014	181	17	1138870	2.8237	0.0023739	FAM214A
ENSG00000101327	1959403	1974732	36	6	1138870	2.8233	0.0023769	PDYN
ENSG00000081377	99252523	99382112	82	10	1138870	2.8231	0.0023783	CDC14B
ENSG00000186446	44771088	44778575	12	2	1138870	2.8228	0.0023799	ZNF501
ENSG00000198055	176830205	176869902	24	3	1138870	2.8222	0.0023846	GRK6
ENSG00000189195	92545862	92613393	121	8	1138870	2.8214	0.0023906	BTBD8
ENSG00000133958	93799565	94174222	692	20	1138870	2.8194	0.002406	UNC79
ENSG00000213689	48506445	48509044	2	1	1138870	2.8187	0.0024112	TREX1
ENSG00000172840	66912492	66929657	32	7	1138870	2.8169	0.0024242	PDP2
ENSG00000204070	43990577	44005438	29	3	1138870	2.8161	0.0024304	SYS1
ENSG00000050393	13786789	13814800	32	7	1138870	2.8127	0.0024562	MCUR1
ENSG00000172339	95439963	95538501	250	24	1138870	2.8116	0.0024645	ALG14
ENSG00000105698	35759881	35770724	30	4	1138870	2.8116	0.0024646	USF2
ENSG00000205883	11839830	11842099	5	1	1138870	2.8103	0.0024748	DEFB135
ENSG00000149089	34874641	34938046	311	12	1138870	2.8093	0.0024825	APIP
ENSG00000140463	72978527	73030817	87	11	1138870	2.8074	0.0024968	BBS4
ENSG00000104219	17013538	17082308	182	26	1138870	2.8059	0.0025092	ZDHHC2
ENSG00000197653	124247042	124420753	420	31	1138870	2.8043	0.0025209	DNAH10
ENSG00000030582	42422614	42430470	7	2	1138870	2.8039	0.0025246	GRN
ENSG00000181718	55999490	56000737	11	3	1138870	2.8035	0.0025274	OR5T2
ENSG00000164054	48509197	48542259	37	5	1138870	2.8031	0.0025307	SHISA5
ENSG00000076201	47422501	47454931	23	2	1138870	2.8012	0.0025459	PTPN23
ENSG00000198948	170907748	170954182	96	12	1138870	2.8002	0.0025532	MFAP3L
ENSG00000185658	40556102	40693485	346	13	1138870	2.7999	0.0025559	BRWD1
ENSG00000161956	7465192	7475287	23	7	1138870	2.7996	0.0025583	SENP3
ENSG00000237515	12995477	13334272	1169	73	1138870	2.7978	0.0025723	SHISA9
ENSG00000143420	150573327	150602088	45	7	1138870	2.7967	0.0025816	ENSA
ENSG00000204967	140186659	140391929	354	14	1138870	2.7962	0.0025852	PCDHA4
ENSG00000116544	35331037	35395186	72	16	1138870	2.7952	0.0025934	DLGAP3
ENSG00000206181	44558943	44561988	14	4	1138870	2.7943	0.0026003	TCEB3B
ENSG00000049618	157099063	157531913	738	49	1138870	2.7934	0.002608	ARID1B
ENSG00000102908	69598997	69738569	257	13	1138870	2.7933	0.0026084	NFAT5
ENSG00000198125	36002811	36033998	80	8	1138870	2.7925	0.0026155	MB
ENSG00000255587	36683256	36699870	49	8	1138870	2.7918	0.0026206	RAB44
ENSG00000176444	155232659	155248282	17	2	1138870	2.7902	0.002634	CLK2
ENSG00000175854	131037658	131051269	14	2	1113228	2.7902	0.0026342	SWI5
ENSG00000173852	34968488	35077883	257	8	1138870	2.7893	0.0026411	DPY19L1
ENSG00000133961	73741815	73930348	343	17	1138870	2.7886	0.0026467	NUMB
ENSG00000103942	83509838	83654661	303	21	1138870	2.7879	0.0026524	HOMER2
ENSG00000108264	35766965	35839835	97	6	1138870	2.787	0.0026598	TADA2A
ENSG00000139116	39687030	39837192	214	16	1138870	2.7865	0.0026643	KIF21A
ENSG00000250673	147145709	147150208	3	1	1138870	2.7864	0.0026649	RP11-6L6.2
ENSG00000118046	1189406	1228428	8	1	1138870	2.7863	0.0026653	STK11
ENSG00000138083	45168902	45173216	15	5	1138870	2.7863	0.0026658	SIX3
ENSG00000048545	42123144	42147794	82	12	1138870	2.7856	0.0026715	GUCA1A
ENSG00000174547	66202546	66234209	27	6	1138870	2.7855	0.0026722	MRPL11
ENSG00000064726	83685174	83736106	108	16	1138870	2.7851	0.0026759	BTBD1
ENSG00000158882	161195793	161200408	4	2	1138870	2.7834	0.0026897	TOMM40L
ENSG00000178567	37027357	37034795	7	2	1138870	2.7821	0.0027002	EPM2AIP1
ENSG00000168994	3722848	3752260	70	14	1138870	2.7819	0.002702	PXDC1
ENSG00000172296	12989627	13147411	739	47	1138870	2.7805	0.0027138	SPTLC3
ENSG00000124155	44044717	44054884	13	3	1138870	2.7787	0.0027286	PIGT
ENSG00000173914	66432469	66445392	12	5	1138870	2.7776	0.0027385	RBM4B
ENSG00000174429	107771711	107782473	23	6	1138870	2.7775	0.0027393	ABRA
ENSG00000104960	50353992	50364001	23	4	1138870	2.7764	0.0027486	PTOV1
ENSG00000114648	47324407	47388306	46	6	1138870	2.7752	0.0027582	KLHL18
ENSG00000116604	156433519	156470620	49	5	1138870	2.7737	0.0027709	MEF2D
ENSG00000133640	85430092	85657002	232	12	1138870	2.7734	0.0027741	LRRIQ1
ENSG00000186288	72297115	72299351	3	1	1138870	2.7733	0.0027742	PABPC1L2A
ENSG00000118322	159990127	160279221	884	59	1138870	2.7724	0.0027826	ATP10B
ENSG00000147596	70963886	70983928	56	12	1138870	2.7719	0.0027861	PRDM14
ENSG00000131409	51020149	51071302	69	14	1138870	2.7713	0.0027914	LRRC4B
ENSG00000069424	6051526	6161253	190	27	1138870	2.7701	0.002802	KCNAB2
ENSG00000177981	48541571	48574996	83	11	1138870	2.7696	0.002806	ASB8
ENSG00000174326	6944949	6947242	3	1	1138870	2.7692	0.0028096	SLC16A11
ENSG00000143257	161199456	161208092	26	7	1138870	2.7684	0.0028167	NR1I3
ENSG00000183035	83116154	83141705	17	7	1138870	2.7671	0.002828	CYLC1
ENSG00000185483	64239693	64647181	723	48	1138870	2.7662	0.0028357	ROR1
ENSG00000154822	16844159	17132086	763	31	1138870	2.7649	0.0028466	PLCL2
ENSG00000162687	196194909	196578355	523	12	1138870	2.7649	0.0028469	KCNT2
ENSG00000167654	3879862	3928077	36	5	1138870	2.7646	0.0028499	ATCAY
ENSG00000255408	140180783	140391929	374	15	1138870	2.7639	0.0028558	PCDHA3
ENSG00000182578	149432854	149492935	132	21	1138870	2.7633	0.0028609	CSF1R
ENSG00000125975	34111014	34117481	10	3	1138870	2.7632	0.0028615	C20orf173
ENSG00000139629	51745031	51786651	49	10	1138870	2.7632	0.0028618	GALNT6
ENSG00000163788	43328004	43466256	109	15	1138870	2.7621	0.0028712	SNRK
ENSG00000131979	55308726	55369570	176	14	1138870	2.762	0.0028723	GCH1
ENSG00000198176	114239013	114295785	62	3	1138870	2.7617	0.002875	TFDP1
ENSG00000157916	2323267	2336883	33	9	1138870	2.7598	0.0028915	RER1
ENSG00000203546	31803518	31926647	176	11	1138870	2.7597	0.0028923	RP11-176H8.1
ENSG00000172995	35680437	35835988	293	24	1138870	2.7597	0.0028925	ARPP21
ENSG00000214732	42123279	42131156	30	3	1138870	2.7592	0.0028973	RP1-139D8.6
ENSG00000171657	41583408	41589388	5	1	1138870	2.7576	0.0029115	GPR82
ENSG00000136807	130547958	130553066	9	2	1138870	2.757	0.0029163	CDK9
ENSG00000163703	9975506	9987097	22	3	1138870	2.7565	0.0029208	CRELD1
ENSG00000130921	123717463	123742506	62	5	1138870	2.7559	0.0029265	C12orf65
ENSG00000232119	119727865	119754929	10	2	1138870	2.7526	0.0029558	MCTS1
ENSG00000110851	108126643	108155049	69	6	1138870	2.7522	0.0029598	PRDM4
ENSG00000086205	49168187	49230222	141	10	1137360	2.7508	0.0029723	FOLH1
ENSG00000099250	33466420	33625190	573	44	1138870	2.7508	0.0029728	NRP1
ENSG00000196532	26045639	26046097	3	2	1138870	2.7487	0.0029916	HIST1H3C
ENSG00000157557	40177231	40196879	38	7	1138870	2.7466	0.0030108	ETS2
ENSG00000088854	3229951	3388272	571	15	1138870	2.745	0.0030258	C20orf194
ENSG00000198877	55540914	55541858	3	2	1138870	2.7441	0.0030337	OR5D13
ENSG00000119471	115142217	115234690	262	11	1138870	2.7432	0.0030421	HSDL2
ENSG00000204969	140174444	140391929	381	15	1138870	2.7432	0.0030422	PCDHA2
ENSG00000125037	10004221	10052800	133	4	1138870	2.7428	0.0030461	EMC3
ENSG00000163704	9987226	9994078	7	3	1138870	2.7425	0.003049	PRRT3
ENSG00000114331	194995465	195163807	348	10	1138870	2.7407	0.0030658	ACAP2
ENSG00000134077	9404526	9428475	43	6	1138870	2.7401	0.003071	THUMPD3
ENSG00000110090	68522088	68611878	155	17	1138870	2.7399	0.0030732	CPT1A
ENSG00000197045	54941202	54955914	13	2	1138870	2.7394	0.0030779	GMFB
ENSG00000136986	124025404	124054663	70	11	1138870	2.7362	0.0031074	DERL1
ENSG00000228836	134928331	134953994	2	1	1138870	2.7354	0.0031152	CT45A4
ENSG00000242284	134945598	134953994	2	1	1138870	2.7354	0.0031152	CT45A5
ENSG00000105851	106505723	106547590	71	14	1138870	2.7347	0.0031222	PIK3CG
ENSG00000145348	106962756	107242652	549	15	1138870	2.7335	0.0031334	TBCK
ENSG00000143324	180601140	180859387	435	23	1138870	2.7323	0.0031451	XPR1
ENSG00000026025	17270258	17279592	11	3	1138870	2.7317	0.0031507	VIM
ENSG00000134769	32073254	32471808	822	20	1138870	2.731	0.0031567	DTNA
ENSG00000124657	27925019	27925960	3	1	1138870	2.73	0.0031669	OR2B6
ENSG00000115355	55514978	55647057	356	15	1138870	2.7297	0.0031697	CCDC88A
ENSG00000162616	78444859	78483648	80	15	1138870	2.7294	0.0031727	DNAJB4
ENSG00000115828	37571717	37600465	83	17	1138870	2.7293	0.0031737	QPCT
ENSG00000268975	41277553	41292590	43	7	1138870	2.7293	0.0031737	MIA-RAB4B
ENSG00000112494	167684657	167729507	237	27	1138870	2.7273	0.0031929	UNC93A
ENSG00000110871	120941077	120972237	85	10	1138870	2.726	0.003205	COQ5
ENSG00000165300	88324870	88331871	5	3	1138870	2.7244	0.0032212	SLITRK5
ENSG00000269858	41304901	41314338	24	7	1138870	2.7238	0.003227	EGLN2
ENSG00000171241	46614466	46655538	3	1	1138870	2.7229	0.0032356	SHCBP1
ENSG00000109184	52709166	52783003	58	3	1099515	2.7214	0.0032508	DCUN1D4
ENSG00000178127	9102628	9134343	46	6	1138870	2.7213	0.0032516	NDUFV2
ENSG00000036257	225334867	225450110	269	13	1138870	2.7212	0.003252	CUL3
ENSG00000196498	124808961	125052135	591	81	1138870	2.7206	0.0032582	NCOR2
ENSG00000171303	26915619	26956288	59	7	1138870	2.7199	0.0032651	KCNK3
ENSG00000143437	150782181	150849244	86	8	1138870	2.7198	0.0032664	ARNT
ENSG00000173769	44283378	44373590	173	11	1138870	2.7189	0.0032746	TOPAZ1
ENSG00000117139	202696526	202778598	191	15	1138870	2.7189	0.0032754	KDM5B
ENSG00000146054	180620924	180632293	59	8	1138870	2.7186	0.0032781	TRIM7
ENSG00000107186	13105703	13279589	208	20	1138870	2.7162	0.0033015	MPDZ
ENSG00000070495	74708919	74722866	13	3	1138870	2.715	0.0033142	JMJD6
ENSG00000171723	66974125	67648520	2069	16	1138870	2.7143	0.0033204	GPHN
ENSG00000106976	130965658	131017527	76	10	1138870	2.714	0.0033239	DNM1
ENSG00000175189	57828543	57844611	24	4	1138870	2.7127	0.0033372	INHBC
ENSG00000138095	44113647	44223144	289	16	1138870	2.7111	0.0033528	LRPPRC
ENSG00000204653	51014857	51017947	7	2	1138870	2.7088	0.0033765	ASPDH
ENSG00000054965	73111532	73309234	168	7	1138870	2.7077	0.0033875	FAM168A
ENSG00000112175	55618443	55740362	195	27	1138870	2.7075	0.0033898	BMP5
ENSG00000114098	137906109	138017231	43	9	1138870	2.7068	0.003397	ARMC8
ENSG00000107890	27280843	27389421	347	17	1138870	2.7052	0.0034134	ANKRD26
ENSG00000136327	37049784	37051812	2	1	1138870	2.703	0.0034354	NKX2-8
ENSG00000233701	138760944	138763734	8	1	1138870	2.703	0.0034361	PRR23C
ENSG00000198049	206223976	206231639	33	4	252620	2.7026	0.0034398	AVPR1B
ENSG00000072401	60094735	60130513	58	9	1138870	2.7025	0.0034412	UBE2D1
ENSG00000137504	85370752	85393951	37	8	1138870	2.7012	0.0034544	CREBZF
ENSG00000145349	114372188	114683083	703	46	1138870	2.7004	0.0034624	CAMK2D
ENSG00000135245	128095903	128098472	4	2	1138870	2.698	0.0034878	HILPDA
ENSG00000062370	44830708	44871377	106	11	1138870	2.6979	0.003489	ZNF112
ENSG00000110906	109886461	109915349	123	10	1138870	2.6979	0.0034891	KCTD10
ENSG00000236027	125658006	125661495	9	4	1138870	2.6979	0.0034893	PATE3
ENSG00000136436	46908350	46943884	88	7	1138870	2.6974	0.0034937	CALCOCO2
ENSG00000074527	96051583	96184930	518	39	1138870	2.6972	0.0034959	NTN4
ENSG00000138741	122800182	122872909	113	14	1138870	2.6968	0.0035004	TRPC3
ENSG00000184083	54094757	54209714	5	2	784370	2.6962	0.0035063	FAM120C
ENSG00000132357	40841286	40860275	37	8	1138870	2.6959	0.0035095	CARD6
ENSG00000169016	11584501	11606297	54	3	1138870	2.6958	0.0035106	E2F6
ENSG00000242265	94285637	94299007	16	5	1138870	2.6949	0.00352	PEG10
ENSG00000167523	89724210	89737680	44	8	1138870	2.6949	0.0035206	SPATA33
ENSG00000163576	19920964	19988517	205	19	1138870	2.6947	0.003523	EFHB
ENSG00000111331	113376157	113411054	101	9	1138870	2.6946	0.0035239	OAS3
ENSG00000139826	108870727	108886603	35	5	1138870	2.6941	0.0035293	ABHD13
ENSG00000090686	22004791	22110099	324	25	1138870	2.6935	0.0035349	USP48
ENSG00000149972	98891683	100229616	5525	198	1138870	2.6934	0.0035368	CNTN5
ENSG00000140522	89753100	89764982	26	5	1138870	2.6931	0.0035391	RLBP1
ENSG00000121904	33979609	34631443	1542	111	1138870	2.6927	0.003544	CSMD2
ENSG00000198668	90862846	90874605	25	5	1138870	2.6913	0.0035587	CALM1
ENSG00000109906	113930315	114121398	525	60	1138870	2.6902	0.003571	ZBTB16
ENSG00000164022	107236701	107270383	60	7	1138870	2.6901	0.0035716	AIMP1
ENSG00000101331	30598245	30619984	30	7	1138870	2.6898	0.0035746	CCM2L
ENSG00000141741	37884749	37887040	2	1	1138870	2.6898	0.0035748	MIEN1
ENSG00000171155	119759648	119764005	3	2	1138870	2.6891	0.0035824	C1GALT1C1
ENSG00000088727	47269516	47324941	53	6	1138870	2.688	0.0035942	KIF9
ENSG00000175619	48238344	48239314	5	3	1138870	2.6867	0.0036085	OR4B1
ENSG00000165915	47428683	47438047	18	4	1138870	2.6861	0.0036143	SLC39A13
ENSG00000137171	43008515	43042837	75	8	1138870	2.686	0.0036153	KLC4
ENSG00000085760	55463731	55496483	80	10	1138870	2.686	0.0036155	MTIF2
ENSG00000111371	46576846	46663800	166	28	1138870	2.6849	0.0036271	SLC38A1
ENSG00000157542	38979678	39288749	944	63	1138870	2.6834	0.0036441	KCNJ6
ENSG00000086159	50360977	50370922	10	3	1138870	2.6833	0.0036447	AQP6
ENSG00000146243	79577189	79656157	129	12	1138870	2.682	0.0036594	IRAK1BP1
ENSG00000124491	6144318	6321246	430	58	1138870	2.6818	0.0036614	F13A1
ENSG00000167525	27030215	27038872	6	2	1138870	2.6813	0.0036665	PROCA1
ENSG00000082397	5392383	5630699	622	53	1138870	2.6813	0.0036667	EPB41L3
ENSG00000085840	52838501	52870131	21	4	1138870	2.6802	0.0036787	ORC1
ENSG00000186230	57946697	57956853	11	5	1138870	2.6796	0.0036858	ZNF749
ENSG00000119760	27873679	27886676	7	2	1138870	2.6794	0.0036881	SUPT7L
ENSG00000124788	16299343	16761722	1289	133	1138870	2.6772	0.0037115	ATXN1
ENSG00000173933	66384097	66434153	33	7	1138870	2.677	0.0037147	RBM4
ENSG00000181035	19174808	19223697	51	4	1138870	2.6769	0.0037149	SLC25A42
ENSG00000135966	105880871	105946491	185	21	1138870	2.6756	0.0037294	TGFBRAP1
ENSG00000127616	11071598	11176071	247	21	1138870	2.6752	0.0037339	SMARCA4
ENSG00000163479	155978839	155990750	13	3	1138870	2.6731	0.0037573	SSR2
ENSG00000258830	57643392	57690267	39	6	1138870	2.6729	0.0037594	RP11-123K3.4
ENSG00000132881	16558195	16563657	11	4	1138870	2.6722	0.0037674	RSG1
ENSG00000113205	140480234	140483406	14	3	1138870	2.6672	0.0038246	PCDHB3
ENSG00000180305	44258165	44259835	8	2	1138870	2.667	0.0038262	WFDC10A
ENSG00000177951	167784	207428	35	6	1138870	2.6637	0.0038644	BET1L
ENSG00000065534	123328896	123603178	369	32	1138870	2.6636	0.0038653	MYLK
ENSG00000198682	89419370	89507462	245	26	1138870	2.6636	0.0038659	PAPSS2
ENSG00000162542	20008706	20126438	313	34	1137723	2.6622	0.0038812	TMCO4
ENSG00000183862	150906923	150913776	14	3	1138870	2.6622	0.0038815	CNGA2
ENSG00000105486	48618702	48673860	215	14	1138870	2.6619	0.0038851	LIG1
ENSG00000268656	27998851	28009186	8	3	1138870	2.6613	0.0038916	AC110084.1
ENSG00000136045	108079509	108106944	66	8	1138870	2.66	0.0039075	PWP1
ENSG00000214941	15879874	15903031	44	2	1138870	2.6591	0.003918	ZSWIM7
ENSG00000267857	46520728	46534873	34	6	1138870	2.6589	0.0039194	PRED58
ENSG00000248643	66384097	66413940	20	6	1138870	2.6586	0.0039227	RBM14-RBM4
ENSG00000137877	42140345	42186275	133	21	1138870	2.6577	0.0039339	SPTBN5
ENSG00000075624	5566782	5603415	92	17	1138870	2.6571	0.0039413	ACTB
ENSG00000110075	68228186	68382802	265	11	1138870	2.6569	0.0039432	PPP6R3
ENSG00000080854	133778459	133826880	135	22	1138870	2.6567	0.0039451	IGSF9B
ENSG00000100558	67853700	67878917	82	11	1138870	2.6565	0.0039478	PLEK2
ENSG00000146247	79645584	79787953	263	17	1138870	2.6558	0.0039561	PHIP
ENSG00000116704	67465015	67519782	153	12	1138870	2.6558	0.0039563	SLC35D1
ENSG00000176349	1878222	1889567	65	7	1138870	2.654	0.0039771	AC110781.3
ENSG00000010361	50310126	50320633	18	5	1138870	2.6535	0.0039833	FUZ
ENSG00000197879	1367392	1396106	35	10	1138870	2.6527	0.0039922	MYO1C
ENSG00000141425	33564350	33647539	147	12	1138870	2.6523	0.0039974	RPRD1A
ENSG00000178201	57966542	57967854	2	1	1138870	2.6523	0.0039975	VN1R1
ENSG00000140464	74287014	74340153	132	13	1138870	2.6519	0.0040015	PML
ENSG00000133454	26138111	26427007	851	70	1138870	2.6505	0.0040184	MYO18B
ENSG00000114270	48601506	48632700	19	6	1138870	2.6497	0.0040277	COL7A1
ENSG00000160862	99564343	99573780	12	4	1138870	2.6496	0.0040288	AZGP1
ENSG00000170385	211744910	211752084	12	3	1138870	2.6487	0.0040397	SLC30A1
ENSG00000148123	103790991	104087417	867	51	1138870	2.6484	0.0040442	LPPR1
ENSG00000178149	49052921	49059726	3	1	1138870	2.6473	0.004057	DALRD3
ENSG00000145777	110405760	110413722	11	3	1138870	2.6466	0.0040651	TSLP
ENSG00000175455	123616152	123680564	76	8	1138870	2.6461	0.004071	CCDC14
ENSG00000089220	118573663	118583389	25	6	1138870	2.6461	0.0040716	PEBP1
ENSG00000198522	27851114	27874375	39	5	1138870	2.6458	0.0040753	GPN1
ENSG00000133138	106045910	106119375	17	5	1138870	2.6437	0.0040997	TBC1D8B
ENSG00000143919	44589089	44999731	982	30	1138870	2.6432	0.0041061	CAMKMT
ENSG00000106333	100199800	100205798	3	2	1138870	2.6422	0.0041181	PCOLCE
ENSG00000101180	60790026	60795323	4	2	1138870	2.6422	0.004119	HRH3
ENSG00000172037	49158547	49170551	3	2	1138870	2.6414	0.0041282	LAMB2
ENSG00000198162	117910071	118071494	406	19	1138870	2.6403	0.0041415	MAN1A2
ENSG00000083817	58082934	58090295	8	3	1138870	2.6399	0.004146	ZNF416
ENSG00000078589	78200829	78217451	14	4	1138870	2.6392	0.0041549	P2RY10
ENSG00000175697	119883492	120003941	330	21	1138870	2.6392	0.0041552	GPR156
ENSG00000115816	37428755	37458856	66	15	1138870	2.6386	0.0041623	CEBPZ
ENSG00000148655	77360998	78319925	1677	113	1138870	2.6377	0.0041741	C10orf11
ENSG00000111358	124118375	124147153	68	8	1138870	2.636	0.0041941	GTF2H3
ENSG00000134574	47236493	47260767	55	7	1138870	2.6353	0.0042029	DDB2
ENSG00000184371	110452864	110473614	25	7	1138870	2.6345	0.0042133	CSF1
ENSG00000110777	111222977	111326355	379	22	1138870	2.633	0.0042316	POU2AF1
ENSG00000170703	46839597	46894576	141	14	1138870	2.6326	0.0042371	TTLL6
ENSG00000171174	28004231	28113965	157	8	1138870	2.6324	0.0042391	RBKS
ENSG00000108511	46671639	46682354	24	8	1138870	2.631	0.0042568	HOXB6
ENSG00000134049	44681413	44702745	55	6	1138870	2.6302	0.0042665	IER3IP1
ENSG00000163357	155006300	155023406	20	4	1138870	2.6302	0.004267	DCST1
ENSG00000259399	35202956	35240787	21	7	1138870	2.6297	0.004273	TGIF2-C20orf24
ENSG00000136546	167260083	167350757	221	22	1138870	2.6281	0.0042932	SCN7A
ENSG00000204970	140165876	140391929	399	14	1138870	2.6281	0.0042934	PCDHA1
ENSG00000165322	32094365	32217742	206	13	1138870	2.628	0.0042941	ARHGAP12
ENSG00000065135	110091233	110136975	54	8	1138870	2.6279	0.0042955	GNAI3
ENSG00000147223	106143293	106146565	2	1	1138870	2.6269	0.0043078	RIPPLY1
ENSG00000115504	62900986	63273622	329	24	1138870	2.6269	0.0043081	EHBP1
ENSG00000175868	14926543	15103888	238	9	1138870	2.6265	0.0043131	CALCB
ENSG00000148773	129894923	129924649	96	16	1138870	2.6249	0.0043338	MKI67
ENSG00000016391	53846362	53880417	90	15	1138870	2.6248	0.0043354	CHDH
ENSG00000183346	63422719	63526524	369	21	1138870	2.6246	0.0043371	C10orf107
ENSG00000153930	54188319	54589020	830	44	1138870	2.6246	0.0043375	ANKFN1
ENSG00000159208	150254953	150259505	6	2	1138870	2.6238	0.0043476	C1orf51
ENSG00000266614	73971121	73972069	5	1	1138870	2.622	0.0043707	RP11-94B19.4
ENSG00000122481	95699711	95712781	34	8	1138870	2.6215	0.0043772	RWDD3
ENSG00000048649	77371041	77532063	304	10	1138870	2.6213	0.0043797	RSF1
ENSG00000173421	49235861	49295537	63	6	1138870	2.6197	0.0044005	CCDC36
ENSG00000166503	83784320	83876770	143	11	1138870	2.619	0.0044089	HDGFRP3
ENSG00000136404	83776159	83813606	45	8	1138870	2.619	0.004409	TM6SF1
ENSG00000174469	145813453	148118090	7576	243	1138870	2.6183	0.0044186	CNTNAP2
ENSG00000157077	52608046	52812358	186	10	1138870	2.6175	0.0044286	ZFYVE9
ENSG00000122687	2273866	2281840	21	6	1138870	2.6174	0.0044305	FTSJ2
ENSG00000104722	24770525	24776607	5	2	1138870	2.6167	0.0044394	NEFM
ENSG00000144451	214149113	215275225	2831	62	1138870	2.616	0.0044481	SPAG16
ENSG00000154217	65373575	65693372	626	78	1138870	2.6159	0.0044493	PITPNC1
ENSG00000144468	227700297	227863931	255	8	1138870	2.6157	0.0044521	RHBDD1
ENSG00000197122	35973088	36034453	101	10	1138870	2.6143	0.0044702	SRC
ENSG00000138311	64133951	64431771	897	66	1138870	2.6142	0.0044714	ZNF365
ENSG00000119614	74706175	74729441	80	9	1138870	2.6131	0.0044863	VSX2
ENSG00000169594	83924655	83953466	39	7	1138870	2.6116	0.0045057	BNC1
ENSG00000155096	103838585	103906092	169	14	1138870	2.6115	0.0045067	AZIN1
ENSG00000250317	25863452	25931435	188	23	1138870	2.6114	0.0045083	SMIM20
ENSG00000147133	70586114	70752224	4	2	917308	2.611	0.0045136	TAF1
ENSG00000142530	50970042	50980010	21	5	1138870	2.6095	0.0045332	FAM71E1
ENSG00000143952	64119280	64246206	364	27	1138870	2.6083	0.0045499	VPS54
ENSG00000115415	191829084	191885686	130	19	1138870	2.6072	0.0045645	STAT1
ENSG00000116030	203070903	203103331	63	9	1138870	2.607	0.0045674	SUMO1
ENSG00000142949	43990858	44089343	222	15	1138870	2.6069	0.0045678	PTPRF
ENSG00000159593	66836778	66907159	100	8	1138870	2.6067	0.0045708	NAE1
ENSG00000106459	129251555	129396922	340	25	1138870	2.6062	0.0045778	NRF1
ENSG00000126261	34919257	34960853	68	10	1138870	2.6062	0.0045782	UBA2
ENSG00000175029	126676421	126849739	626	57	1138870	2.606	0.0045798	CTBP2
ENSG00000088986	120907653	120936296	69	9	1138870	2.606	0.0045805	DYNLL1
ENSG00000118997	196602427	196933536	603	22	1138870	2.6054	0.004589	DNAH7
ENSG00000136888	117350026	117360653	20	6	1138870	2.6049	0.0045948	ATP6V1G1
ENSG00000243943	27805897	27858041	101	9	1138870	2.6048	0.0045962	ZNF512
ENSG00000228474	27293340	27294641	1	1	1138870	2.6048	0.004597	OST4
ENSG00000198753	153029651	153044801	9	2	1138870	2.6047	0.0045973	PLXNB3
ENSG00000149532	61170121	61197503	13	2	1138870	2.6047	0.0045982	CPSF7
ENSG00000109991	57105848	57138073	87	10	1138870	2.6042	0.0046046	P2RX3
ENSG00000185774	20730239	21950422	4381	170	1138870	2.6039	0.0046083	KCNIP4
ENSG00000153237	159027593	159313265	1277	42	1138870	2.6037	0.004611	CCDC148
ENSG00000160803	156005092	156023585	20	5	1138870	2.6033	0.0046167	UBQLN4
ENSG00000140948	87439852	87525651	309	12	1138870	2.6026	0.0046265	ZCCHC14
ENSG00000178722	60933535	61047590	300	21	1138870	2.6008	0.0046499	C5orf64
ENSG00000134757	29027758	29058665	120	14	1138870	2.6006	0.0046531	DSG3
ENSG00000112658	43139037	43149243	13	3	1138870	2.6	0.0046612	SRF
ENSG00000134575	47260853	47270457	25	4	1138870	2.5999	0.004663	ACP2
ENSG00000164236	10564442	10650308	282	22	1129959	2.5997	0.0046647	ANKRD33B
ENSG00000130294	241653181	241759725	270	29	1138870	2.5997	0.0046658	KIF1A
ENSG00000270316	104614029	104661656	145	14	1138870	2.5989	0.0046755	C10orf32-ASMT
ENSG00000137204	43263432	43273276	14	4	1138870	2.5987	0.0046792	SLC22A7
ENSG00000167183	46029333	46035244	18	4	1138870	2.5961	0.0047145	PRR15L
ENSG00000150712	32227100	32313115	210	14	1138870	2.5952	0.0047266	MTMR12
ENSG00000170522	110967002	111120355	458	49	1138870	2.5952	0.0047267	ELOVL6
ENSG00000163374	155629237	155658791	19	3	1138870	2.5943	0.0047393	YY1AP1
ENSG00000165632	7860467	8058590	502	30	1138870	2.5942	0.0047403	TAF3
ENSG00000124772	36708552	36807778	345	50	1138870	2.5933	0.0047526	CPNE5
ENSG00000107897	27484146	27531059	287	12	1138870	2.5932	0.0047549	ACBD5
ENSG00000174672	1411129	1483919	295	21	1138870	2.5929	0.004759	BRSK2
ENSG00000169814	15642848	15687329	93	13	1138870	2.5926	0.0047626	BTD
ENSG00000146938	5758678	6146904	672	29	1138870	2.5924	0.0047656	NLGN4X
ENSG00000169213	52373628	52456436	141	15	1138870	2.5921	0.0047691	RAB3B
ENSG00000203663	248201474	248202607	1	1	1138870	2.5917	0.0047756	OR2L2
ENSG00000168843	162305049	163085187	2654	96	1138870	2.5913	0.0047809	FSTL5
ENSG00000164144	153701089	153839615	260	12	1138870	2.5912	0.0047824	ARFIP1
ENSG00000196456	150065879	150109558	73	7	1138870	2.5909	0.0047857	ZNF775
ENSG00000175166	184016497	184026842	19	5	1138870	2.5907	0.0047889	PSMD2
ENSG00000119986	99437181	99447080	31	6	1138870	2.5907	0.0047897	AVPI1
ENSG00000147854	6413151	6507054	238	16	1138870	2.5906	0.00479	UHRF2
ENSG00000198369	65537985	65659771	340	21	1138870	2.5903	0.0047947	SPRED2
ENSG00000118579	17616254	17635728	45	2	1138870	2.589	0.004813	MED28
ENSG00000114805	155093369	155462856	1046	28	1138870	2.5858	0.0048573	PLCH1
ENSG00000142694	36787632	36789755	2	1	1138870	2.5844	0.0048775	EVA1B
ENSG00000084207	67351066	67354131	11	2	1138870	2.5825	0.0049046	GSTP1
ENSG00000186453	24397938	24423718	83	9	1138870	2.5814	0.00492	FAM228A
ENSG00000121680	45931220	45940363	15	3	1138870	2.5812	0.0049225	PEX16
ENSG00000125851	17206752	17465223	957	51	1138870	2.5809	0.0049275	PCSK2
ENSG00000015413	89679716	89704839	64	10	1138870	2.5799	0.0049412	DPEP1
ENSG00000131504	140894583	140998622	154	22	1138870	2.5797	0.0049447	DIAPH1
ENSG00000044090	43005355	43021683	25	6	1138870	2.5781	0.004967	CUL7
ENSG00000197322	32901142	32906388	14	5	1138870	2.578	0.0049688	C17orf102
ENSG00000103855	73976307	74006859	78	8	1138870	2.5774	0.0049771	CD276
ENSG00000106348	128032331	128050306	58	12	1138870	2.5769	0.004985	IMPDH1
ENSG00000124164	56964178	57026157	155	13	1138870	2.5767	0.0049872	VAPB
ENSG00000163632	63805038	63834312	40	12	1138870	2.5761	0.0049962	C3orf49
ENSG00000166833	19372271	20143144	1875	165	1137542	2.5758	0.0050009	NAV2
ENSG00000163814	45123770	45187914	163	42	1138870	2.5749	0.0050128	CDCP1
ENSG00000101082	35240721	35274619	22	9	1138870	2.5749	0.0050136	SLA2
ENSG00000151276	65339200	66024509	2136	142	1138870	2.5748	0.0050143	MAGI1
ENSG00000106268	2281857	2290781	54	11	1138870	2.5746	0.0050184	NUDT1
ENSG00000167333	4619902	4629489	34	6	1138870	2.5744	0.0050212	TRIM68
ENSG00000115109	120770581	120936695	251	10	1138870	2.5742	0.0050236	EPB41L5
ENSG00000167588	50497602	50505102	3	1	1138870	2.5738	0.0050301	GPD1
ENSG00000143387	150768684	150780799	10	3	1138870	2.5735	0.0050342	CTSK
ENSG00000122965	114254543	114404176	625	35	1138870	2.5733	0.0050368	RBM19
ENSG00000148795	104590288	104597290	19	4	1138870	2.5732	0.0050381	CYP17A1
ENSG00000139219	48366748	48398269	122	15	1138870	2.5729	0.0050429	COL2A1
ENSG00000080293	120197419	120282070	211	19	1138870	2.5722	0.0050525	SCTR
ENSG00000130725	59067079	59070327	3	1	1138870	2.5721	0.0050538	UBE2M
ENSG00000246223	98391947	98444461	191	20	1138870	2.5708	0.0050733	C14orf64
ENSG00000182851	144295068	144299044	5	2	1138870	2.5702	0.005082	GPIHBP1
ENSG00000087269	2939660	2965112	59	7	1138870	2.5687	0.0051042	NOP14
ENSG00000187323	49866542	51057784	4216	96	1138870	2.5684	0.0051089	DCC
ENSG00000101098	43380449	43438979	86	10	1138870	2.5674	0.0051236	RIMS4
ENSG00000248485	161228517	161255240	99	10	1138870	2.5673	0.0051245	PCP4L1
ENSG00000007202	26941458	26972472	16	5	1138870	2.5661	0.0051423	KIAA0100
ENSG00000007968	23832922	23857712	48	6	1138870	2.5657	0.0051482	E2F2
ENSG00000267173	44833848	44905774	167	19	1138870	2.5655	0.0051511	CTC-512J12.6
ENSG00000175426	95726119	95769847	61	7	1138870	2.5654	0.0051524	PCSK1
ENSG00000151623	148999913	149365850	841	56	1138870	2.5634	0.0051829	NR3C2
ENSG00000167139	74165949	74181555	33	7	1138870	2.5616	0.0052093	TBC1D21
ENSG00000109805	17812525	17846485	53	5	1138870	2.5604	0.0052271	NCAPG
ENSG00000153820	228844666	229046361	668	21	1138870	2.5585	0.0052556	SPHKAP
ENSG00000178726	23026270	23030378	6	3	1138870	2.5577	0.0052688	THBD
ENSG00000234444	63767837	63815238	201	20	1138870	2.5576	0.0052697	ZNF736
ENSG00000206559	28390637	28579613	252	11	1138870	2.5564	0.0052878	ZCWPW2
ENSG00000139194	7276280	7281538	10	4	1138870	2.5558	0.0052979	RBP5
ENSG00000108474	16120505	16252115	224	10	1138870	2.5557	0.0052988	PIGL
ENSG00000076067	56915713	56984745	150	13	1138870	2.5547	0.0053146	RBMS2
ENSG00000117593	173793641	173827684	30	5	1138870	2.5546	0.0053151	DARS2
ENSG00000168137	9439299	9520924	102	7	1138870	2.5521	0.0053544	SETD5
ENSG00000170471	37101459	37207504	148	12	1138870	2.551	0.0053701	RALGAPB
ENSG00000233438	27760253	27790011	66	7	1138870	2.5509	0.005372	AC109829.1
ENSG00000140511	89420519	89438857	81	10	1138870	2.5495	0.0053939	HAPLN3
ENSG00000108219	82213922	82292879	172	23	1138870	2.5485	0.0054097	TSPAN14
ENSG00000182931	44313292	44333658	68	7	1138870	2.5481	0.0054161	WFDC10B
ENSG00000180318	85673885	85695562	32	5	1138870	2.5472	0.00543	ALX1
ENSG00000112996	44809027	44820530	12	2	1138870	2.5459	0.0054496	MRPS30
ENSG00000124541	42989383	43001894	24	4	1138870	2.5456	0.0054553	RRP36
ENSG00000182621	8112824	8949003	2441	151	1138870	2.545	0.0054644	PLCB1
ENSG00000261210	19297061	19333467	120	13	1138870	2.5447	0.0054689	CLEC19A
ENSG00000149124	58407899	58499447	316	20	1138870	2.5442	0.0054767	GLYAT
ENSG00000214435	104629273	104661656	111	12	1138870	2.5432	0.0054914	AS3MT
ENSG00000141030	17150141	17184607	100	9	1138870	2.5425	0.0055024	COPS3
ENSG00000095002	47630108	47789450	425	25	1138870	2.5421	0.0055096	MSH2
ENSG00000182759	144501352	144512576	27	6	1138870	2.5416	0.0055177	MAFA
ENSG00000110536	47586982	47595013	5	2	1138870	2.54	0.0055425	PTPMT1
ENSG00000082515	154320630	154348971	49	6	1138870	2.5399	0.0055441	MRPL22
ENSG00000163808	44803209	44914868	118	12	1138870	2.5371	0.0055894	KIF15
ENSG00000184009	79476997	79490873	42	6	1138870	2.537	0.00559	ACTG1
ENSG00000198400	156785432	156851642	91	10	1138870	2.5367	0.0055958	NTRK1
ENSG00000119185	9543604	9563676	39	4	1138870	2.5366	0.0055964	ITGB1BP1
ENSG00000256591	61196692	61253294	56	3	1138870	2.5365	0.0055982	RP11-286N22.8
ENSG00000242732	71346958	71351758	8	1	1138870	2.5354	0.0056155	RGAG4
ENSG00000006459	139784546	139876835	181	11	1138870	2.5345	0.0056311	KDM7A
ENSG00000048052	18126572	19042039	2142	139	1138870	2.5344	0.0056321	HDAC9
ENSG00000022567	142217265	142318404	349	37	1138870	2.5337	0.0056439	SLC45A4
ENSG00000198756	183898796	184006863	313	26	1138870	2.5324	0.0056644	COLGALT2
ENSG00000152254	169757750	169766505	11	3	1138870	2.5322	0.0056683	G6PC2
ENSG00000129084	14515329	14665181	179	21	1138870	2.5317	0.0056763	PSMA1
ENSG00000125835	2442280	2451499	12	2	1138870	2.5306	0.0056927	SNRPB
ENSG00000267795	4838398	4846492	16	5	1138870	2.5272	0.0057495	SMIM22
ENSG00000085552	159896829	159915386	32	7	1138870	2.5265	0.0057605	IGSF9
ENSG00000198399	24425733	24583583	288	12	1138870	2.5263	0.0057631	ITSN2
ENSG00000215545	29891015	29896388	2	1	1138870	2.5262	0.0057651	DEFB116
ENSG00000177963	207511	215113	20	6	1138870	2.5251	0.0057831	RIC8A
ENSG00000184374	120007691	120118821	507	21	1138870	2.5248	0.0057874	COLEC10
ENSG00000085982	234384166	234475428	147	6	1138870	2.5243	0.0057967	USP40
ENSG00000113732	172410760	172462448	86	16	1138870	2.5229	0.005819	ATP6V0E1
ENSG00000186190	31643230	31661434	50	7	1138870	2.5227	0.0058229	BPIFB3
ENSG00000101084	35234137	35240960	7	3	1138870	2.5225	0.0058256	C20orf24
ENSG00000159398	55880066	55989943	221	22	1137246	2.5224	0.0058286	CES5A
ENSG00000163705	10123001	10149915	55	2	1138870	2.522	0.005834	FANCD2OS
ENSG00000167851	72462555	72480933	71	12	1138870	2.5215	0.0058427	CD300A
ENSG00000188993	52859868	52883786	22	6	1085079	2.5214	0.0058437	LRRC66
ENSG00000140937	64977656	65160015	402	30	1138870	2.5208	0.0058546	CDH11
ENSG00000163297	80822303	81046608	483	25	1138127	2.52	0.005867	ANTXR2
ENSG00000149571	126293254	126873355	1783	123	1138669	2.5196	0.0058751	KIRREL3
ENSG00000106554	132469629	132766848	511	18	1138870	2.5195	0.0058767	CHCHD3
ENSG00000100335	39895437	39914137	25	5	1138870	2.5185	0.0058927	MIEF1
ENSG00000101335	35169887	35178228	8	4	1138870	2.518	0.0059012	MYL9
ENSG00000166402	8040791	8127659	247	38	1138870	2.5174	0.0059115	TUB
ENSG00000137819	69591286	69700119	214	15	1138870	2.5171	0.0059159	PAQR5
ENSG00000184224	67370351	67374177	7	2	1138870	2.5167	0.0059238	C11orf72
ENSG00000177352	49199968	49203754	4	1	1138870	2.5164	0.0059276	CCDC71
ENSG00000196628	52889562	53332018	603	42	1138870	2.5161	0.0059326	TCF4
ENSG00000161664	42247815	42256451	6	4	1138870	2.5161	0.0059331	ASB16
ENSG00000103534	19421818	19510435	342	24	1138870	2.516	0.0059345	TMC5
ENSG00000164061	49591922	49708978	94	9	1138870	2.5158	0.0059383	BSN
ENSG00000140481	74509613	74628813	299	27	1138870	2.5158	0.0059389	CCDC33
ENSG00000101246	62329996	62339377	14	2	1138870	2.5157	0.0059394	ARFRP1
ENSG00000164736	55370495	55373448	6	2	1138870	2.5155	0.0059425	SOX17
ENSG00000196313	72349936	72421979	3	1	779888	2.5147	0.0059574	POM121
ENSG00000182162	1581465	1656000	57	6	787328	2.5146	0.0059587	P2RY8
ENSG00000185278	173837220	173872687	74	8	1138870	2.5139	0.0059694	ZBTB37
ENSG00000107187	139088096	139096955	6	2	1138870	2.5123	0.005998	LHX3
ENSG00000168404	74705753	74734858	50	10	1138870	2.5112	0.0060162	MLKL
ENSG00000137720	111749659	111756699	11	1	1138870	2.5111	0.0060182	C11orf1
ENSG00000221938	143826151	143827162	2	1	1138870	2.5111	0.0060183	OR2A14
ENSG00000166582	16245848	16256970	11	2	1138870	2.5102	0.0060338	CENPV
ENSG00000109339	86936276	87515284	1576	43	1138397	2.5101	0.0060344	MAPK10
ENSG00000163444	202976514	202993976	28	5	1138870	2.5093	0.0060477	TMEM183A
ENSG00000132164	10857885	10982419	342	32	1138870	2.5089	0.0060547	SLC6A11
ENSG00000162337	68080077	68216743	281	20	1138870	2.5088	0.0060564	LRP5
ENSG00000183134	60618413	60623444	24	7	1138870	2.5087	0.0060588	PTGDR2
ENSG00000136877	130556876	130576606	41	6	1138870	2.5086	0.0060602	FPGS
ENSG00000127990	94214542	94285521	90	8	1138870	2.508	0.0060706	SGCE
ENSG00000155850	149340300	149373018	33	4	1138870	2.5074	0.0060811	SLC26A2
ENSG00000239665	13652047	13710299	209	18	1138870	2.5073	0.0060835	RP11-295P9.3
ENSG00000167098	31571579	31592239	97	7	1138870	2.5051	0.0061213	SUN5
ENSG00000268241	175200601	175202151	2	1	1138870	2.5049	0.0061241	AC018470.1
ENSG00000131153	85709804	85723679	27	3	1138870	2.5042	0.006137	GINS2
ENSG00000165186	23352133	23422489	124	24	1138870	2.5029	0.0061592	PTCHD1
ENSG00000130956	99212483	99253618	65	5	1138870	2.5028	0.0061609	HABP4
ENSG00000178764	123793633	123986750	355	56	1138870	2.5023	0.0061696	ZHX2
ENSG00000237353	125703211	125709964	31	6	1138870	2.5013	0.0061864	PATE4
ENSG00000167110	131018108	131038274	11	3	1138870	2.5003	0.0062047	GOLGA2
ENSG00000079387	48436681	48500091	159	14	1138870	2.5003	0.006205	SENP1
ENSG00000136026	106631655	106698057	123	23	1138870	2.4999	0.0062109	CKAP4
ENSG00000112936	40909354	40983041	300	25	1138870	2.4995	0.0062177	C7
ENSG00000169689	79976578	79981983	1	1	1138870	2.4993	0.0062217	STRA13
ENSG00000187105	73945189	74025651	96	16	1138870	2.4993	0.0062226	HEATR4
ENSG00000120029	103605356	103815950	255	21	1138870	2.4992	0.0062233	C10orf76
ENSG00000196376	118228689	118638839	1103	62	1138870	2.4988	0.0062315	SLC35F1
ENSG00000168496	61560109	61564716	2	1	1138870	2.4985	0.0062358	FEN1
ENSG00000143801	227057885	227083806	70	7	1138870	2.4981	0.0062425	PSEN2
ENSG00000067221	74275547	74286963	27	6	1138870	2.4977	0.0062509	STOML1
ENSG00000267680	44598492	44612479	43	3	1138870	2.4972	0.0062589	ZNF224
ENSG00000178301	77300436	77321400	41	4	1138870	2.4965	0.0062719	AQP11
ENSG00000171206	104404253	104418164	19	6	1138870	2.4964	0.0062733	TRIM8
ENSG00000162105	70313961	70963623	1624	118	1138870	2.4963	0.006275	SHANK2
ENSG00000185480	102513956	102591298	132	11	1138870	2.4959	0.0062827	PARPBP
ENSG00000150459	21714653	21723221	13	3	1138870	2.4956	0.0062865	SAP18
ENSG00000184602	11762270	11773015	26	2	1138870	2.4953	0.0062919	SNN
ENSG00000145113	195473636	195539148	87	9	1083552	2.4951	0.0062966	MUC4
ENSG00000187051	39925098	39928860	3	1	1138870	2.4948	0.0063021	RPS19BP1
ENSG00000078304	102228135	102394326	447	41	1138870	2.4942	0.0063121	PPP2R5C
ENSG00000107902	126150403	126306457	797	48	1138870	2.4933	0.0063279	LHPP
ENSG00000112320	107811162	107981357	311	31	1138870	2.493	0.0063333	SOBP
ENSG00000185737	83635070	84746935	2931	141	1138445	2.4918	0.0063557	NRG3
ENSG00000169359	155538813	155572218	79	8	1138870	2.4917	0.006356	SLC33A1
ENSG00000169750	79989500	79992080	2	1	1138870	2.4913	0.0063637	RAC3
ENSG00000109182	48988264	49064098	81	3	1138870	2.4911	0.0063681	CWH43
ENSG00000136933	127962821	127996437	58	6	1138870	2.4897	0.0063917	RABEPK
ENSG00000137460	153857504	153900848	73	16	1138870	2.4893	0.0064004	FHDC1
ENSG00000128272	39915700	39918691	2	1	1138870	2.4892	0.0064007	ATF4
ENSG00000215066	6467618	6470375	10	2	1138870	2.4885	0.0064149	C9orf38
ENSG00000144362	170550975	170558218	7	2	1138870	2.4884	0.006416	PHOSPHO2
ENSG00000119328	111696461	111713024	46	8	1138870	2.4882	0.0064188	FAM206A
ENSG00000172273	118992297	119006752	35	3	1138870	2.4881	0.0064206	HINFP
ENSG00000176402	99520892	99527243	19	4	1138870	2.488	0.0064231	GJC3
ENSG00000111261	12482198	12503475	88	10	1138870	2.4873	0.0064365	MANSC1
ENSG00000166984	167559902	167610401	150	22	1138870	2.4872	0.0064375	TCP10L2
ENSG00000183621	31109136	31320866	638	22	1138870	2.4868	0.0064445	ZNF438
ENSG00000100034	22273793	22307209	70	8	1138870	2.4839	0.0064973	PPM1F
ENSG00000104973	50321539	50342073	29	5	1138870	2.4837	0.0065006	MED25
ENSG00000105676	19144384	19170563	39	3	1138870	2.4837	0.0065017	ARMC6
ENSG00000119820	32502979	32541663	43	10	1138870	2.4835	0.006504	YIPF4
ENSG00000169683	79981178	79989027	3	1	1138870	2.4831	0.0065124	LRRC45
ENSG00000112530	163148164	163736524	1704	107	1138870	2.4824	0.0065243	PACRG
ENSG00000182791	66357640	66360554	2	1	1138870	2.4811	0.0065487	CCDC87
ENSG00000125744	45988547	46000319	33	6	1138870	2.4808	0.0065536	RTN2
ENSG00000137571	70579282	70747299	399	34	1138870	2.4805	0.0065596	SLCO5A1
ENSG00000163618	62384022	62861054	1670	80	1138440	2.4801	0.0065664	CADPS
ENSG00000169783	77905369	78113242	593	35	1138870	2.4794	0.0065798	LINGO1
ENSG00000249034	140240341	140243224	6	2	1138870	2.4792	0.0065835	AC005609.1
ENSG00000090776	68048840	68061990	4	1	1138870	2.4792	0.0065843	EFNB1
ENSG00000105697	35771619	35776046	8	3	1138870	2.479	0.0065874	HAMP
ENSG00000172197	20100935	20212670	287	38	1138870	2.4758	0.0066468	MBOAT1
ENSG00000109113	27041299	27045447	2	1	1138870	2.4756	0.0066504	RAB34
ENSG00000068028	50367219	50378411	8	2	1138870	2.4752	0.0066583	RASSF1
ENSG00000011405	17099277	17229530	208	16	1138870	2.4744	0.0066731	PIK3C2A
ENSG00000231672	218148742	218621316	1220	60	1138870	2.4737	0.0066861	DIRC3
ENSG00000186575	29999545	30094587	165	17	1138870	2.4733	0.006693	NF2
ENSG00000159189	22970123	22974603	21	4	1138870	2.4733	0.0066945	C1QC
ENSG00000188385	133918175	133998313	302	33	1138870	2.4726	0.0067073	JAKMIP3
ENSG00000140265	43650370	43663223	27	4	1138870	2.4726	0.0067076	ZSCAN29
ENSG00000188305	2274631	2282181	7	1	1138870	2.472	0.0067186	C19orf35
ENSG00000010165	171750788	171783163	98	7	1138870	2.4691	0.0067733	METTL13
ENSG00000169599	69622882	69664760	94	5	1138870	2.469	0.0067736	NFU1
ENSG00000169169	50194155	50216988	33	3	1138870	2.4686	0.0067816	CPT1C
ENSG00000121900	33360195	33367039	3	2	1138870	2.468	0.0067926	TMEM54
ENSG00000175970	121148238	121161443	42	8	1138870	2.468	0.0067927	UNC119B
ENSG00000116977	236681300	236716281	28	7	1107218	2.4664	0.0068241	LGALS8
ENSG00000164241	126378250	126409184	62	5	1138870	2.464	0.0068707	C5orf63
ENSG00000053371	19630459	19638640	21	7	1138870	2.4638	0.006873	AKR7A2
ENSG00000188938	96208776	96215874	20	6	1138870	2.4635	0.0068798	FAM120AOS
ENSG00000132470	73717408	73753899	43	6	1138870	2.4633	0.0068826	ITGB4
ENSG00000155511	152869175	153193429	1100	53	1138870	2.4622	0.0069048	GRIA1
ENSG00000107821	102821598	102827888	10	4	1138870	2.4618	0.006913	KAZALD1
ENSG00000120334	173768688	173793858	26	5	1138870	2.4615	0.0069187	CENPL
ENSG00000122548	26572740	26578407	26	5	1138870	2.4613	0.0069223	KIAA0087
ENSG00000072182	220378892	220403494	41	6	1138870	2.4604	0.0069383	ASIC4
ENSG00000142875	84543745	84704181	204	15	1138870	2.4602	0.0069438	PRKACB
ENSG00000111879	119280928	119470552	549	35	1138870	2.4601	0.0069457	FAM184A
ENSG00000066336	47376411	47400127	59	7	1138870	2.4592	0.0069633	SPI1
ENSG00000213918	3661729	3730144	159	13	1138870	2.4588	0.0069695	DNASE1
ENSG00000147044	41374187	41782716	247	4	1138870	2.4579	0.0069873	CASK
ENSG00000011304	797075	812327	37	6	1138870	2.4578	0.0069889	PTBP1
ENSG00000091428	173600002	173917621	765	51	1138870	2.4578	0.0069896	RAPGEF4
ENSG00000184774	202789394	202796353	23	3	1138870	2.4577	0.0069913	RP11-480I12.4
ENSG00000143499	214454445	214510474	179	20	1138870	2.4577	0.0069918	SMYD2
ENSG00000144554	10068098	10143614	196	4	1138870	2.4573	0.0069984	FANCD2
ENSG00000171720	141000443	141016437	27	8	1138870	2.4573	0.0069999	HDAC3
ENSG00000169223	176758563	176778853	23	3	1138870	2.4573	0.0069999	LMAN2
ENSG00000140682	31482906	31489281	3	1	1138870	2.457	0.0070053	TGFB1I1
ENSG00000119314	114980715	115095947	299	8	1138870	2.4565	0.0070153	PTBP3
ENSG00000164841	109619079	109799844	528	30	1138870	2.4564	0.0070165	TMEM74
ENSG00000173366	52255097	52265206	8	3	1138870	2.4561	0.0070224	TLR9
ENSG00000269042	108130255	108136480	6	1	1138870	2.4561	0.0070225	AP001925.1
ENSG00000187642	910579	917497	21	4	1020381	2.4558	0.0070285	C1orf170
ENSG00000116539	155305059	155532598	115	8	1138870	2.4555	0.0070345	ASH1L
ENSG00000176635	30476163	30573064	186	19	1138870	2.4553	0.0070391	HORMAD2
ENSG00000198131	58739960	58788815	159	14	1138870	2.4544	0.0070561	ZNF544
ENSG00000147255	130407480	130533677	189	16	1138870	2.452	0.0071024	IGSF1
ENSG00000100528	54893654	54908149	24	3	1138870	2.452	0.0071029	CNIH1
ENSG00000090020	27425306	27493472	46	2	1138870	2.4517	0.0071082	SLC9A1
ENSG00000111875	119215384	119230332	36	7	1138870	2.4516	0.0071114	ASF1A
ENSG00000175395	38238500	38265561	32	6	1138870	2.4509	0.0071252	ZNF25
ENSG00000171824	11126675	11159938	59	1	1138870	2.4501	0.0071402	EXOSC10
ENSG00000162426	8377886	8404227	80	12	1138870	2.4494	0.0071547	SLC45A1
ENSG00000155508	154237113	154256353	21	3	1138870	2.4493	0.0071569	CNOT8
ENSG00000082213	31532373	31555165	63	12	1138870	2.4491	0.0071598	C5orf22
ENSG00000002549	17578815	17609595	63	2	1138870	2.4491	0.0071614	LAP3
ENSG00000149948	66217911	66360075	185	23	1138870	2.449	0.0071636	HMGA2
ENSG00000158869	161185024	161190489	16	5	1138870	2.4489	0.0071639	FCER1G
ENSG00000242498	90443159	90456188	10	2	1138870	2.4478	0.0071864	C15orf38
ENSG00000182712	154289897	154299637	1	1	1138870	2.4474	0.0071953	CMC4
ENSG00000157985	236402733	237040444	837	76	1138870	2.4472	0.0071994	AGAP1
ENSG00000197872	16730727	16847599	266	40	1138870	2.4471	0.0072003	FAM49A
ENSG00000144712	12837971	12913415	217	20	1138870	2.4463	0.0072167	CAND2
ENSG00000148346	130911350	130915734	5	2	1067074	2.446	0.0072227	LCN2
ENSG00000160767	155216996	155225274	20	1	1138870	2.4458	0.007226	FAM189B
ENSG00000266953	34887220	34900269	21	5	1138870	2.4457	0.007228	RP11-618P17.4
ENSG00000124733	42979832	42981706	3	2	1138870	2.4452	0.0072384	MEA1
ENSG00000124920	61520114	61555990	56	11	1138870	2.4443	0.0072562	MYRF
ENSG00000264187	17105963	17140499	103	13	1138870	2.444	0.0072636	RP11-45M22.4
ENSG00000104205	67624653	67774257	212	7	1138870	2.4428	0.0072868	SGK3
ENSG00000175764	124584207	124855885	854	41	1138870	2.4428	0.0072872	TTLL11
ENSG00000172717	67656110	67695267	108	11	1138870	2.4422	0.0072994	FAM71D
ENSG00000105880	96649704	96654409	6	3	1138870	2.4412	0.0073192	DLX5
ENSG00000188343	94710789	94743755	33	5	1138870	2.4406	0.0073316	FAM92A1
ENSG00000103489	17195626	17564738	1037	81	1138870	2.4404	0.0073354	XYLT1
ENSG00000170027	75956116	75988348	67	9	1138870	2.4402	0.007339	YWHAG
ENSG00000258677	74600926	74791089	310	17	1138870	2.44	0.0073443	RP11-463D19.2
ENSG00000105963	937540	995043	2	1	1085638	2.4399	0.0073456	ADAP1
ENSG00000124664	34505579	34524110	37	10	1138870	2.4387	0.0073704	SPDEF
ENSG00000227868	23337327	23342343	7	2	1138870	2.4385	0.0073734	C1orf234
ENSG00000120860	102406705	102455927	81	10	1138870	2.4385	0.007375	CCDC53
ENSG00000131171	80457442	80554046	57	6	1138870	2.4377	0.0073904	SH3BGRL
ENSG00000154803	17115526	17140502	77	11	1138870	2.4376	0.0073925	FLCN
ENSG00000149308	108027942	108093369	70	6	1138870	2.4375	0.0073949	NPAT
ENSG00000113368	126112315	126172712	163	19	1138870	2.4358	0.0074291	LMNB1
ENSG00000023608	62229075	62263146	139	11	1138870	2.4352	0.0074418	SNAPC1
ENSG00000213218	61949372	61951126	2	1	1138870	2.4343	0.0074605	CSH2
ENSG00000197885	23933151	23988082	181	13	1138870	2.434	0.0074672	NKIRAS1
ENSG00000146216	43211418	43255997	87	14	1138870	2.4334	0.0074797	TTBK1
ENSG00000123338	54891495	54937726	100	26	1138870	2.4334	0.0074797	NCKAP1L
ENSG00000168795	37438111	37465396	43	12	1138870	2.433	0.0074863	ZBTB5
ENSG00000111328	123745528	123756881	27	5	1138870	2.4324	0.0075002	CDK2AP1
ENSG00000054803	54572496	54580528	5	2	1138870	2.4321	0.0075059	CBLN4
ENSG00000169282	155755490	156256545	1221	56	1138870	2.4318	0.0075118	KCNAB1
ENSG00000181555	47057919	47205457	157	9	1138870	2.4313	0.007523	SETD2
ENSG00000132740	68671310	68708070	96	9	1138870	2.4301	0.0075472	IGHMBP2
ENSG00000087258	56225302	56391356	430	44	1138870	2.4294	0.0075612	GNAO1
ENSG00000158023	122355768	122441833	222	19	1138870	2.428	0.0075919	WDR66
ENSG00000095574	124750322	124768333	49	10	1138870	2.4272	0.0076079	IKZF5
ENSG00000136653	206680879	206762616	154	21	1138870	2.4264	0.0076242	RASSF5
ENSG00000213160	170550998	170633499	334	23	1138870	2.4253	0.0076469	KLHL23
ENSG00000187736	219940039	220025587	138	7	1138870	2.4252	0.0076494	NHEJ1
ENSG00000165775	154254255	154288578	27	2	1138870	2.4243	0.0076689	FUNDC2
ENSG00000081138	63417488	63548638	379	16	1138870	2.423	0.0076972	CDH7
ENSG00000257955	48413554	48419165	26	4	1138870	2.4228	0.0077013	RP1-228P16.5
ENSG00000214128	138482695	138522846	100	9	1138870	2.4224	0.0077084	TMEM213
ENSG00000106714	39072764	39288312	58	7	616253	2.4224	0.0077092	CNTNAP3
ENSG00000167193	1323983	1366456	91	8	1138870	2.4214	0.0077302	CRK
ENSG00000168016	36868311	36986548	210	15	1138870	2.4211	0.0077371	TRANK1
ENSG00000184076	30163358	30166402	9	3	1138870	2.4209	0.0077421	UQCR10
ENSG00000138363	216176540	216214487	112	10	1138870	2.4204	0.0077527	ATIC
ENSG00000189079	46123448	46301823	90	7	1138870	2.4203	0.0077531	ARID2
ENSG00000173145	96075004	96122716	115	11	1138870	2.4197	0.0077657	NOC3L
ENSG00000107819	102790991	102800998	9	3	1138870	2.4192	0.0077783	SFXN3
ENSG00000179755	34256507	34257278	1	1	252620	2.419	0.007782	CTD-2144E22.5
ENSG00000111786	120899471	120907596	21	6	1138870	2.4188	0.0077867	SRSF9
ENSG00000183837	152224766	152228827	2	1	1138870	2.4186	0.0077908	PNMA3
ENSG00000134779	34359987	34409158	95	5	1138870	2.4182	0.0077992	TPGS2
ENSG00000188315	49306035	49315342	10	2	1138870	2.418	0.0078038	C3orf62
ENSG00000123609	152126979	152146571	72	8	1138870	2.4175	0.0078146	NMI
ENSG00000156304	33043346	33104388	66	16	1138870	2.4174	0.0078155	SCAF4
ENSG00000187778	49950327	49961936	14	3	1138870	2.4167	0.00783	MCRS1
ENSG00000131149	85645015	85709810	17	3	1138870	2.4165	0.0078353	GSE1
ENSG00000125734	6729925	6737614	17	4	1138870	2.4161	0.0078435	GPR108
ENSG00000087245	55423612	55540603	570	39	1138870	2.4157	0.0078515	MMP2
ENSG00000179912	57643392	57824788	181	8	1138870	2.4146	0.0078771	R3HDM2
ENSG00000179097	88039846	88042919	3	2	1138870	2.4138	0.0078945	HTR1F
ENSG00000198814	30671476	30748725	88	6	1138870	2.4126	0.007919	GK
ENSG00000127526	16660642	16683193	24	5	1138870	2.4124	0.0079236	SLC35E1
ENSG00000164902	125935960	125962944	77	6	1138870	2.4122	0.0079289	PHAX
ENSG00000174915	448268	491393	112	10	1138870	2.4119	0.0079355	PTDSS2
ENSG00000205060	133974084	134001803	77	3	1138870	2.4116	0.0079411	SLC35B4
ENSG00000156471	97273943	97349223	72	8	1138870	2.4103	0.0079694	PTDSS1
ENSG00000104375	99413631	99955055	634	29	1138870	2.4103	0.0079697	STK3
ENSG00000101638	44259081	44339220	184	33	1138870	2.4101	0.007975	ST8SIA5
ENSG00000266118	24347236	24413305	200	20	1138870	2.4099	0.007978	RP11-507M3.1
ENSG00000140521	89859534	89878092	29	3	1138870	2.4096	0.0079842	POLG
ENSG00000213901	219940051	220035549	149	8	1138870	2.4096	0.0079855	SLC23A3
ENSG00000141101	69775770	69788843	24	6	1138870	2.409	0.007998	NOB1
ENSG00000149136	57093459	57103351	19	3	1138870	2.4087	0.008004	SSRP1
ENSG00000084676	24714783	24993571	525	20	1138870	2.4083	0.0080129	NCOA1
ENSG00000118596	59989848	60176395	434	17	1138870	2.4076	0.008028	SLC16A7
ENSG00000147862	14081842	14398982	485	79	1119463	2.4064	0.0080553	NFIB
ENSG00000164821	6793344	6795860	13	5	1138870	2.4062	0.0080599	DEFA4
ENSG00000105058	16296191	16302857	11	3	1138870	2.4061	0.0080623	FAM32A
ENSG00000215788	6521211	6526255	4	1	1138870	2.4046	0.0080943	TNFRSF25
ENSG00000141293	46210802	46507637	656	25	1138870	2.4042	0.0081048	SKAP1
ENSG00000185267	14861249	14880574	36	8	1138870	2.4039	0.0081115	CDNF
ENSG00000131051	34291531	34330234	102	5	1138870	2.4036	0.008118	RBM39
ENSG00000267496	41994576	41995326	7	1	1138870	2.4026	0.0081403	FAM215A
ENSG00000198160	67390578	67454302	126	10	1138870	2.4024	0.0081437	MIER1
ENSG00000146776	105245514	105517050	699	93	1138870	2.4017	0.0081601	ATXN7L1
ENSG00000133028	10583654	10601692	19	1	1138870	2.4013	0.0081682	SCO1
ENSG00000175202	72968124	72978490	16	5	1138870	2.4013	0.0081694	HIGD2B
ENSG00000155229	99218081	99258551	64	9	1138870	2.4009	0.0081774	MMS19
ENSG00000123989	220403669	220408509	9	2	1138870	2.4005	0.0081854	CHPF
ENSG00000171307	99205927	99217127	16	4	1138870	2.4003	0.0081899	ZDHHC16
ENSG00000140465	75011883	75017951	4	2	1138870	2.4003	0.0081914	CYP1A1
ENSG00000146085	49398073	49430904	64	6	1138870	2.3999	0.0082006	MUT
ENSG00000055955	52846991	52865495	39	5	1138870	2.398	0.0082417	ITIH4
ENSG00000178460	67782984	67834283	48	5	1138870	2.3972	0.0082606	MCMDC2
ENSG00000196072	102033713	102046469	34	6	1138870	2.3972	0.0082614	BLOC1S2
ENSG00000188674	209030067	209054797	75	11	1138870	2.3963	0.00828	C2orf80
ENSG00000163440	56422692	56458379	109	9	1138870	2.3961	0.0082853	PDCL2
ENSG00000124019	225243415	225266802	58	10	1138870	2.3955	0.0082995	FAM124B
ENSG00000163406	121612936	121662949	195	6	1138870	2.3951	0.0083079	SLC15A2
ENSG00000102753	50273447	50367057	276	20	1138870	2.3949	0.0083119	KPNA3
ENSG00000174197	41913422	42062141	266	15	1138870	2.3946	0.0083189	MGA
ENSG00000087111	26880401	26898890	11	3	1138870	2.3946	0.0083197	PIGS
ENSG00000005483	104654626	104754808	129	7	1138870	2.3944	0.0083245	KMT2E
ENSG00000076321	173684080	173755840	82	10	1138870	2.3937	0.0083406	KLHL20
ENSG00000117114	81771845	82458120	2019	134	1138870	2.3936	0.0083426	LPHN2
ENSG00000185437	40817781	40887433	246	19	1138870	2.3932	0.0083518	SH3BGR
ENSG00000180828	65492814	65496181	5	2	1138870	2.3931	0.0083528	BHLHE22
ENSG00000227500	1905213	1926016	40	5	1116714	2.3928	0.0083592	SCAMP4
ENSG00000140525	89787180	89860492	102	4	1138870	2.3924	0.0083693	FANCI
ENSG00000112367	110012499	110146631	212	26	1138870	2.3914	0.0083921	FIG4
ENSG00000115825	37477645	37551951	274	15	1138870	2.391	0.0084006	PRKD3
ENSG00000150054	28339922	28623415	1035	37	1138870	2.3897	0.0084301	MPP7
ENSG00000092969	218519577	218617961	180	29	1138870	2.3896	0.0084326	TGFB2
ENSG00000167625	42724423	42732353	2	1	1138870	2.3886	0.0084557	ZNF526
ENSG00000075618	5632439	5646286	48	9	1138870	2.388	0.00847	FSCN1
ENSG00000156218	84322838	84708594	1032	38	1138870	2.3878	0.0084748	ADAMTSL3
ENSG00000172457	56510303	56511287	3	1	1138870	2.3876	0.0084785	OR9G4
ENSG00000268367	57810198	57810536	1	1	1138870	2.3873	0.0084872	AC126614.1
ENSG00000198925	220074494	220094439	23	3	1138870	2.387	0.0084927	ATG9A
ENSG00000022840	120971283	121015397	112	12	1138870	2.3868	0.0084985	RNF10
ENSG00000268163	57949338	57988904	118	8	1138870	2.3858	0.0085205	AC004076.9
ENSG00000156206	81299374	81441516	260	20	1138870	2.3857	0.0085232	C15orf26
ENSG00000108924	53342373	53402426	107	19	1138870	2.3857	0.0085242	HLF
ENSG00000186510	16345370	16360545	83	10	1138870	2.3851	0.0085363	CLCNKA
ENSG00000166963	43803156	43823818	18	3	1138870	2.3848	0.0085432	MAP1A
ENSG00000262633	45000499	45124520	390	19	1138870	2.3837	0.0085703	RP11-156P1.2
ENSG00000108433	45000483	45105003	350	17	1138870	2.3831	0.0085832	GOSR2
ENSG00000268805	46511596	46515493	19	6	1138870	2.3831	0.008584	PRED57
ENSG00000101557	158383	214629	91	10	1138870	2.3825	0.0085989	USP14
ENSG00000105699	35739233	35758867	51	9	1138870	2.3824	0.0086011	LSR
ENSG00000255298	124134723	124135763	7	2	1138870	2.3822	0.0086038	OR8G5
ENSG00000173456	119205237	119208023	5	2	1138870	2.382	0.0086085	RNF26
ENSG00000197182	46449749	46509808	50	9	1138870	2.3816	0.0086195	FLJ27365
ENSG00000135677	65107225	65153227	65	5	1138870	2.3812	0.0086291	GNS
ENSG00000105220	34850385	34893061	84	12	1138870	2.3797	0.0086626	GPI
ENSG00000130734	10654571	10664094	24	7	1138870	2.3785	0.0086913	ATG4D
ENSG00000134744	52873954	53019159	187	14	1138870	2.3783	0.0086957	ZCCHC11
ENSG00000203286	3452305	3469181	17	2	1138870	2.378	0.0087031	AL365202.1
ENSG00000167434	58227297	58248260	17	3	1138870	2.3769	0.008729	CA4
ENSG00000004487	23345941	23410182	60	5	1138870	2.3769	0.0087297	KDM1A
ENSG00000270024	67579831	67772707	267	8	1138870	2.3757	0.0087583	C8orf44-SGK3
ENSG00000126562	40932696	40948954	3	2	1138870	2.3756	0.0087595	WNK4
ENSG00000134905	111293759	111365950	299	15	1138870	2.3755	0.0087615	CARS2
ENSG00000197880	23907985	23967058	73	14	1138870	2.3752	0.0087701	MDS2
ENSG00000197061	26104104	26104518	2	1	1138870	2.375	0.0087743	HIST1H4C
ENSG00000119041	197627756	197664449	26	6	1138870	2.3745	0.0087853	GTF3C3
ENSG00000256206	14515329	14541890	38	5	1138870	2.3739	0.0087997	PSMA1
ENSG00000132405	6910969	7034845	425	19	1138870	2.3738	0.0088037	TBC1D14
ENSG00000213199	150745379	150749843	7	4	1138870	2.3731	0.0088207	ASIC3
ENSG00000183396	48658192	48659288	2	1	1138870	2.3722	0.0088408	TMEM89
ENSG00000116161	174968300	174980851	16	5	1138870	2.3722	0.0088421	CACYBP
ENSG00000148411	138898383	138987131	145	24	1133919	2.3717	0.008852	NACC2
ENSG00000179387	141445312	141474924	38	6	1138870	2.3715	0.0088572	ELMOD2
ENSG00000145740	68389473	68426896	80	7	1138870	2.3714	0.0088612	SLC30A5
ENSG00000204183	34020827	34023248	6	2	1138870	2.371	0.0088689	GDF5OS
ENSG00000171819	11249398	11256038	11	1	1138870	2.371	0.0088692	ANGPTL7
ENSG00000080493	72053003	72437804	562	28	1138681	2.3709	0.0088721	SLC4A4
ENSG00000272195	245132652	245134390	2	1	1138870	2.3686	0.0089286	RP11-156E8.1
ENSG00000119866	60678302	60780702	147	27	1138870	2.3681	0.0089408	BCL11A
ENSG00000111647	100422233	100536626	268	17	1138870	2.3679	0.0089449	UHRF1BP1L
ENSG00000123342	56229217	56236750	3	1	1138870	2.3675	0.0089532	MMP19
ENSG00000162814	217804666	218045038	673	32	1138870	2.3672	0.0089626	SPATA17
ENSG00000125459	155579979	155718153	94	8	1138870	2.367	0.0089672	MSTO1
ENSG00000161618	49956426	49974305	49	4	1138870	2.3657	0.0089979	ALDH16A1
ENSG00000154222	52811395	52831865	16	4	1138870	2.3653	0.0090079	CC2D1B
ENSG00000079432	42772689	42799949	14	1	1138870	2.3652	0.0090105	CIC
ENSG00000166148	63539014	63544722	15	6	1138870	2.3646	0.0090248	AVPR1A
ENSG00000170222	10600911	10614550	23	1	1138870	2.3645	0.0090274	ADPRM
ENSG00000168955	228226872	228246711	88	17	1138870	2.3644	0.0090306	TM4SF20
ENSG00000163629	87515468	87736324	591	14	1138690	2.3632	0.0090581	PTPN13
ENSG00000075413	103851729	103970168	122	4	1138870	2.363	0.0090648	MARK3
ENSG00000227782	15943505	15943994	1	1	1138870	2.3625	0.009076	AC002553.1
ENSG00000135312	78171948	78173490	4	2	1138870	2.3624	0.0090785	HTR1B
ENSG00000147113	45007619	45060146	98	13	1138870	2.3624	0.0090787	CXorf36
ENSG00000162148	61248592	61258403	11	2	1138870	2.3619	0.0090918	PPP1R32
ENSG00000240204	129142320	129152773	16	4	1138870	2.3616	0.0090984	SMKR1
ENSG00000134817	57001051	57004709	8	3	1138870	2.3614	0.0091031	APLNR
ENSG00000119938	93388199	93392811	6	4	1138870	2.3611	0.0091109	PPP1R3C
ENSG00000179833	64858755	64978139	190	16	1138870	2.3609	0.009116	SERTAD2
ENSG00000237765	15683285	15707188	57	8	1138870	2.3606	0.0091218	FAM200B
ENSG00000163512	28356494	28390618	30	5	1138870	2.3605	0.0091255	AZI2
ENSG00000158985	130581186	130734140	97	8	1138870	2.3601	0.0091353	CDC42SE2
ENSG00000081320	196998290	197041227	121	7	1138870	2.3598	0.009142	STK17B
ENSG00000117020	243651535	244014381	385	15	1138870	2.3595	0.0091489	AKT3
ENSG00000243232	140345820	140391936	52	10	1138870	2.3591	0.0091598	PCDHAC2
ENSG00000198728	103867317	103880210	17	6	1138870	2.358	0.009187	LDB1
ENSG00000100150	32149944	32303012	396	17	1138870	2.3567	0.0092188	DEPDC5
ENSG00000083807	58990879	59023780	60	7	1138870	2.3563	0.0092297	SLC27A5
ENSG00000166246	4784273	4799397	55	5	1138870	2.3548	0.0092656	C16orf71
ENSG00000198580	6713376	6715991	10	4	1138870	2.3541	0.0092831	AC073343.1
ENSG00000116117	205410516	206484886	2369	112	1138870	2.3538	0.0092911	PARD3B
ENSG00000054967	73087309	73108519	27	3	1138870	2.3531	0.009308	RELT
ENSG00000160796	47021173	47051193	43	5	1138870	2.3529	0.0093132	NBEAL2
ENSG00000248789	51303865	51376821	240	12	1138870	2.3528	0.0093175	CTD-2203A3.1
ENSG00000160469	55793440	55823901	76	11	1138870	2.3523	0.0093294	BRSK1
ENSG00000075539	48499378	48782339	298	13	1138870	2.3514	0.0093505	FRYL
ENSG00000269545	58740831	58798173	184	16	1138870	2.3513	0.009353	CTD-3138B18.4
ENSG00000145247	48887036	48908954	27	5	1138870	2.3511	0.0093593	OCIAD2
ENSG00000155052	124782864	125672864	2707	113	1138870	2.35	0.009386	CNTNAP5
ENSG00000239306	66384053	66394818	6	3	1138870	2.3495	0.0093988	RBM14
ENSG00000175497	115199876	116603328	3181	108	1138870	2.3494	0.0094017	DPP10
ENSG00000178662	166326157	166545917	436	35	1138870	2.3493	0.0094051	CSRNP3
ENSG00000232671	151252500	151254405	2	1	1138870	2.3482	0.0094331	RP11-126K1.2
ENSG00000206199	149478892	149686172	433	26	1138870	2.3479	0.0094389	ANKUB1
ENSG00000048540	16701307	16763528	37	9	1138870	2.3477	0.0094442	LMO3
ENSG00000120051	106113522	106214848	100	12	1138870	2.3468	0.009468	CCDC147
ENSG00000114631	127348024	127391652	28	7	1138870	2.345	0.0095127	PODXL2
ENSG00000148541	61005890	61122939	229	22	1138870	2.3441	0.0095375	FAM13C
ENSG00000167528	48733791	48745197	37	7	1138870	2.3437	0.0095476	ZNF641
ENSG00000065548	187350883	187374090	42	6	1138870	2.3434	0.0095556	ZC3H15
ENSG00000174695	82348665	82373682	58	5	1138870	2.3433	0.0095558	TMEM167A
ENSG00000128250	29834572	29838444	11	2	1138870	2.3433	0.0095571	RFPL1
ENSG00000100749	97263641	97398059	302	20	1138870	2.3432	0.0095592	VRK1
ENSG00000117983	1244296	1283406	203	14	1138870	2.343	0.0095638	MUC5B
ENSG00000151690	191273081	191373931	211	15	1138870	2.3428	0.009569	MFSD6
ENSG00000169641	23410516	23504301	137	12	1138870	2.3428	0.0095702	LUZP1
ENSG00000227124	75758794	75834734	4	2	906147	2.3427	0.0095727	ZNF717
ENSG00000187522	14880163	14913740	41	7	1138870	2.3417	0.0095977	HSPA14
ENSG00000166165	103985996	103989448	5	2	1138870	2.341	0.0096151	CKB
ENSG00000166762	43920701	43960316	67	5	1138870	2.3407	0.0096233	CATSPER2
ENSG00000259371	24590560	24601038	19	2	1138870	2.3404	0.0096325	RP11-468E2.6
ENSG00000219607	5085720	5087455	7	2	1138870	2.3398	0.009646	PPP1R3G
ENSG00000131748	37793318	37819737	58	6	1138870	2.3398	0.0096468	STARD3
ENSG00000269074	11603927	11606274	5	1	1138870	2.3396	0.009651	AC099344.1
ENSG00000100461	23369854	23388393	42	4	1138870	2.3394	0.0096563	RBM23
ENSG00000183729	53850991	53853677	12	6	1138870	2.3385	0.0096814	NPBWR1
ENSG00000154479	170501935	170550943	184	11	1138870	2.3383	0.0096862	CCDC173
ENSG00000183888	16330731	16335302	14	4	1138870	2.3381	0.00969	C1orf64
ENSG00000100228	23487513	23506537	60	4	1138870	2.336	0.0097446	RAB36
ENSG00000108375	56429861	56494956	98	12	1138870	2.3355	0.0097574	RNF43
ENSG00000162367	47681962	47697892	31	6	1138870	2.3349	0.0097756	TAL1
ENSG00000053108	132532147	132948255	1024	101	1138870	2.3344	0.0097878	FSTL4
ENSG00000129083	14464986	14521573	89	8	1138870	2.3343	0.0097901	COPB1
ENSG00000130066	23801290	23804343	2	1	1138870	2.3341	0.009794	SAT1
ENSG00000137177	17759414	17987854	590	24	1138870	2.3337	0.0098044	KIF13A
ENSG00000152104	214522039	214725792	664	54	1138870	2.3329	0.0098263	PTPN14
ENSG00000109758	3443614	3451211	24	7	1138870	2.332	0.0098506	HGFAC
ENSG00000122971	121163538	121177811	36	6	1138870	2.3317	0.009859	ACADS
ENSG00000115414	216225163	216300895	217	19	1138870	2.3317	0.0098591	FN1
ENSG00000163817	45796942	45838027	65	17	1138870	2.3309	0.00988	SLC6A20
ENSG00000218739	37423631	37443336	35	10	1138870	2.3308	0.0098806	CEBPZ-AS1
ENSG00000114812	42530791	42579059	100	19	1138870	2.3305	0.0098906	VIPR1
ENSG00000112237	99990256	100016849	70	10	1138870	2.3304	0.0098922	CCNC
ENSG00000188282	218899683	218955304	126	11	1138870	2.3296	0.0099134	RUFY4
ENSG00000243696	52847298	52869745	52	5	1138870	2.3292	0.0099235	RP5-966M1.6
ENSG00000179846	45653008	45663408	13	4	1138870	2.3279	0.0099577	NKPD1
ENSG00000105612	12986025	12992282	7	2	1138870	2.3279	0.0099591	DNASE2
ENSG00000100897	24583404	24594451	19	3	1138870	2.3277	0.0099648	DCAF11
ENSG00000151657	7792925	7829990	107	13	1138870	2.3267	0.0099911	KIN
ENSG00000159322	73043710	73078187	62	8	1138870	2.3263	0.010002	ADPGK
ENSG00000174748	23958036	23965183	9	3	1138870	2.3256	0.01002	RPL15
ENSG00000137449	15004298	15071777	139	14	1138870	2.3251	0.010033	CPEB2
ENSG00000118369	77899858	77925757	37	5	1138870	2.325	0.010037	USP35
ENSG00000198380	69546905	69614382	117	5	1138870	2.3249	0.010038	GFPT1
ENSG00000196549	154741913	154901497	126	19	1138870	2.3248	0.010041	MME
ENSG00000185985	144899350	144907360	3	1	1138870	2.3245	0.01005	SLITRK2
ENSG00000136856	130159421	130170703	25	4	1138870	2.3238	0.010067	SLC2A8
ENSG00000149311	108093211	108239829	163	6	1138870	2.323	0.010089	ATM
ENSG00000204021	90484301	90512543	155	8	1138870	2.3228	0.010095	LIPK
ENSG00000116871	36621180	36646450	13	2	1138870	2.3222	0.010112	MAP7D1
ENSG00000204392	31765173	31774761	26	11	1138870	2.3214	0.010131	LSM2
ENSG00000021645	78708734	80330762	3495	188	1138870	2.321	0.010143	NRXN3
ENSG00000168748	66878282	66888056	12	2	1138870	2.3209	0.010147	CA7
ENSG00000109424	141480588	141489959	15	3	1138870	2.3208	0.010148	UCP1
ENSG00000146215	43267448	43276535	11	3	1138870	2.3208	0.010148	CRIP3
ENSG00000135951	99613724	99771427	404	16	1138870	2.3202	0.010165	TSGA10
ENSG00000184486	99282580	99286660	5	2	1138870	2.3196	0.010181	POU3F2
ENSG00000268856	46492796	46492927	1	1	1138870	2.3195	0.010183	AP001579.1
ENSG00000168411	74655292	74700779	147	13	1138870	2.3185	0.010212	RFWD3
ENSG00000183718	180681417	180688119	12	4	1129998	2.3179	0.010227	TRIM52
ENSG00000164889	150754297	150773614	48	10	1138870	2.3174	0.01024	SLC4A2
ENSG00000176567	48285413	48286330	4	2	1138870	2.3172	0.010247	OR4X1
[truncated: 17,043 more rows]

## Sheet: Supplementary Table 8
Supplementary Table 8
The Association of Biological Pathways with Self-Reported Dyslexia Diagnosis from 23andMe as Estimated in MAGMA
Note. The Bonferroni-derived α level for 15,486 pathways tested is p < 3.23 x 10-6.
Pathway	NGenes	Β	β	SE	p
Curated gene sets:verhaak glioblastoma proneural	174	0.3563	0.033907	0.08041	4.7175e-06
GO bp:go negative regulation of biosynthetic process	1451	0.11642	0.030892	0.026964	7.931e-06
GO bp:go regulation of nervous system development	862	0.14902	0.030984	0.035795	1.5765e-05
GO bp:go central nervous system development	941	0.14399	0.031211	0.034698	1.6718e-05
GO bp:go central nervous system neuron differentiation	172	0.33467	0.031666	0.081227	1.9024e-05
GO bp:go regulation of neuron differentiation	613	0.17212	0.030385	0.042221	2.2946e-05
GO bp:go negative regulation of rna biosynthetic process	1162	0.12209	0.029227	0.030105	2.5134e-05
GO bp:go negative regulation of neuron differentiation	209	0.2854	0.029739	0.07054	2.6176e-05
Curated gene sets:mili pseudopodia haptotaxis up	501	0.17935	0.028709	0.045068	3.4673e-05
GO bp:go regulation of cell projection organization	631	0.1587	0.028409	0.040999	5.4451e-05
GO cc:go msl complex	4	2.3465	0.034009	0.62122	7.9549e-05
GO bp:go head development	740	0.14496	0.028018	0.038783	9.3205e-05
GO mf:go rrna guanine methyltransferase activity	5	1.6571	0.026852	0.44578	0.00010098
GO bp:go female mating behavior	7	1.4951	0.028663	0.40635	0.00011731
GO bp:go regulation of neuron projection development	466	0.17465	0.026987	0.047611	0.00012249
GO bp:go neurogenesis	1530	0.098165	0.026687	0.027159	0.0001509
GO bp:go neuron differentiation	1292	0.10655	0.026798	0.029513	0.00015344
GO bp:go negative regulation of cell projection organization	171	0.27357	0.025811	0.075964	0.00015874
Curated gene sets:martinez response to trabectedin	50	0.56423	0.028878	0.15677	0.00016014
GO cc:go neuron part	1656	0.092999	0.026208	0.025958	0.00017053
GO cc:go synapse part	908	0.12444	0.026519	0.034784	0.00017406
GO bp:go negative regulation of transcription by rna polymerase ii	786	0.12752	0.025371	0.035696	0.00017731
GO bp:go regulation of cell development	876	0.12558	0.02631	0.035422	0.0001967
Curated gene sets:reactome oncogene induced senescence	33	0.59741	0.024851	0.16923	0.00020815
GO bp:go bergmann glial cell differentiation	8	1.1068	0.022684	0.31427	0.00021491
Curated gene sets:reactome adherens junctions interactions	33	0.68356	0.028435	0.19488	0.00022665
GO mf:go ribosomal large subunit binding	13	1.0379	0.027111	0.29653	0.0002332
GO cc:go intrinsic component of synaptic membrane	166	0.28671	0.026655	0.082559	0.00025817
Curated gene sets:dacosta uv response via ercc3 dn	852	0.1277	0.026403	0.037148	0.00029417
GO bp:go negative regulation of cell differentiation	657	0.13786	0.025164	0.040163	0.00029974
GO bp:go vocalization behavior	17	0.92454	0.027615	0.27014	0.00031104
GO bp:go positive regulation of nervous system development	504	0.15673	0.025161	0.045911	0.00032112
GO mf:go mrna binding	228	0.21441	0.023323	0.062961	0.00033097
GO bp:go regulation of protein localization to membrane	176	0.24209	0.023169	0.071351	0.00034651
GO bp:go observational learning	8	1.1538	0.023648	0.341	0.00035839
GO mf:go inositol 1 4 5 trisphosphate binding	13	1.0239	0.026746	0.30543	0.00040182
GO cc:go envelope	1134	0.098612	0.023339	0.029453	0.00040776
Curated gene sets:reactome negative regulation of mapk pathway	40	0.5321	0.024364	0.15902	0.00041076
GO bp:go positive regulation of rna biosynthetic process	1540	0.089806	0.024487	0.026998	0.00044085
GO mf:go rna binding	1557	0.083633	0.022918	0.025357	0.0004876
GO mf:go rna 2 o methyltransferase activity	6	1.4593	0.025902	0.4445	0.00051466
Curated gene sets:reactome signaling by braf and raf fusions	66	0.41816	0.024578	0.12772	0.0005313
GO bp:go positive regulation of neurotransmitter uptake	6	1.4264	0.025319	0.43637	0.00054096
GO cc:go synapse	1142	0.10213	0.024252	0.031262	0.00054457
Curated gene sets:dacosta uv response via ercc3 common dn	463	0.16518	0.025444	0.050664	0.00055766
GO cc:go somatodendritic compartment	795	0.11949	0.023902	0.036732	0.00057223
GO bp:go astrocyte differentiation	73	0.39866	0.024639	0.12295	0.00059387
GO bp:go forebrain development	365	0.18364	0.025182	0.056697	0.00060105
GO bp:go semaphorin plexin signaling pathway involved in neuron projection guidance	13	0.96917	0.025317	0.30193	0.00066513
GO bp:go hepatocyte growth factor receptor signaling pathway	16	0.75428	0.021857	0.23568	0.0006875
GO cc:go dendritic tree	576	0.13696	0.023459	0.042977	0.00072059
GO mf:go mrna 3 utr au rich region binding	13	0.97617	0.0255	0.30723	0.0007446
Curated gene sets:riggi ewing sarcoma progenitor up	420	0.17085	0.025095	0.053849	0.00075637
Curated gene sets:nikolsky breast cancer 22q13 amplicon	16	1.4291	0.041412	0.45072	0.00076187
GO bp:go cell part morphogenesis	656	0.13088	0.023872	0.041305	0.00076742
Curated gene sets:blalock alzheimers disease dn	1221	0.093174	0.022827	0.029441	0.00077748
Curated gene sets:biocarta pyk2 pathway	27	0.59561	0.022414	0.18974	0.00084903
Curated gene sets:schaeffer prostate development and cancer box2 dn	7	1.3281	0.025463	0.42385	0.00086512
Curated gene sets:reactome signaling by vegf	104	0.32343	0.023839	0.10348	0.00088895
Curated gene sets:reactome signaling by moderate kinase activity braf mutants	46	0.45909	0.022539	0.14706	0.00090037
GO bp:go histone h4 k16 acetylation	20	0.67538	0.021879	0.21676	0.00091862
GO bp:go glial cell fate commitment	13	1.0502	0.027433	0.33729	0.00092578
GO bp:go neuron development	1058	0.10055	0.023034	0.032424	0.00096605
GO bp:go cerebral cortex gabaergic interneuron development	6	1.4967	0.026566	0.48405	0.00099551
Curated gene sets:reactome signaling by ras mutants	58	0.4132	0.022772	0.13373	0.0010034
Curated gene sets:reactome oncogenic mapk signaling	81	0.35573	0.023154	0.11525	0.0010144
GO bp:go trigeminal nerve development	12	0.94534	0.023726	0.30806	0.0010768
GO bp:go synaptic signaling	684	0.12099	0.022518	0.039497	0.0010964
Curated gene sets:kegg axon guidance	128	0.28594	0.023367	0.093937	0.0011693
GO bp:go positive regulation of protein targeting to membrane	30	0.49737	0.019728	0.16438	0.001242
GO bp:go cell cell adhesion via plasma membrane adhesion molecules	264	0.22068	0.025806	0.073079	0.001267
GO cc:go mitochondrion	1522	0.078382	0.021258	0.02597	0.0012735
GO bp:go negative regulation of neuron projection development	144	0.24897	0.021571	0.08261	0.001292
GO bp:go positive regulation of transcription by rna polymerase ii	1139	0.094756	0.022473	0.031507	0.001319
GO bp:go positive regulation of protein localization to membrane	118	0.25911	0.020336	0.08627	0.0013365
Curated gene sets:kegg non small cell lung cancer	54	0.41803	0.022232	0.13929	0.0013469
GO bp:go negative regulation of gene expression epigenetic	112	0.27803	0.021263	0.092745	0.0013615
GO bp:go mechanosensory behavior	15	0.78534	0.022036	0.26213	0.0013699
Curated gene sets:gobert oligodendrocyte differentiation dn	1047	0.09383	0.02139	0.031356	0.0013859
GO bp:go regulation of cell morphogenesis involved in differentiation	287	0.18075	0.022025	0.060531	0.0014148
GO mf:go proton transmembrane transporter activity	121	0.25232	0.020051	0.084513	0.0014175
GO mf:go scaffold protein binding	56	0.42711	0.02313	0.14324	0.0014352
GO bp:go negative regulation of developmental process	882	0.1031	0.021672	0.034609	0.0014475
GO bp:go learned vocalization behavior or vocal learning	10	0.97304	0.022295	0.33004	0.0016002
GO bp:go positive regulation of cellular protein localization	313	0.16273	0.020693	0.05559	0.0017118
GO cc:go semaphorin receptor complex	11	1.0265	0.024668	0.35153	0.0017512
GO mf:go semaphorin receptor activity	11	1.0265	0.024668	0.35153	0.0017512
GO bp:go negative regulation of cell development	311	0.17099	0.021675	0.058654	0.0017799
GO bp:go positive regulation of cell projection organization	359	0.15647	0.021283	0.053912	0.0018542
GO bp:go positive regulation of dendrite development	67	0.35425	0.020978	0.1222	0.0018744
GO bp:go protein destabilization	44	0.48559	0.023318	0.1685	0.0019794
GO bp:go forebrain neuron differentiation	49	0.47097	0.023863	0.16355	0.0019935
GO bp:go cerebral cortex gabaergic interneuron differentiation	10	1.1045	0.025308	0.38373	0.002001
GO bp:go glial cell fate specification	5	1.5223	0.024667	0.53251	0.0021296
GO bp:go positive regulation of cell development	507	0.13025	0.020971	0.045602	0.0021455
GO bp:go cell morphogenesis involved in neuron differentiation	561	0.12708	0.021491	0.044592	0.0021891
Curated gene sets:biocarta barrestin src pathway	17	0.7259	0.021682	0.25539	0.0022419
GO bp:go trachea formation	6	1.2996	0.023068	0.45806	0.0022782
Curated gene sets:shen smarca2 targets up	423	0.13959	0.020574	0.049315	0.0023265
Curated gene sets:reactome negative feedback regulation of mapk pathway	6	1.1702	0.020772	0.41358	0.0023336
GO mf:go sumo polymer binding	4	1.4206	0.020589	0.50237	0.0023465
Curated gene sets:kegg long term potentiation	70	0.34772	0.021046	0.12306	0.0023629
GO bp:go glial cell differentiation	199	0.20497	0.020846	0.07273	0.0024174
GO cc:go cell body	540	0.1223	0.020302	0.043455	0.0024469
GO mf:go protein c terminus binding	184	0.19637	0.019212	0.069815	0.0024591
GO bp:go regulation of axonogenesis	175	0.21475	0.020495	0.076458	0.0024894
GO mf:go dna binding transcription factor activity	1625	0.077748	0.021724	0.027712	0.0025138
GO bp:go dorsal ventral axis specification	10	0.99042	0.022693	0.35368	0.0025556
Curated gene sets:pid pdgfrb pathway	131	0.24517	0.020267	0.087574	0.0025618
GO mf:go transcription factor binding	631	0.11309	0.020245	0.040409	0.002569
GO bp:go regulation of gliogenesis	110	0.27012	0.020473	0.096528	0.0025709
GO bp:go regulation of protein targeting to membrane	35	0.42135	0.01805	0.15101	0.0026361
GO mf:go translation regulator activity	129	0.23015	0.018881	0.082715	0.0027009
GO bp:go synapse organization	398	0.14378	0.02057	0.051726	0.002724
GO mf:go ribonucleoprotein complex binding	128	0.23372	0.019099	0.084097	0.0027285
GO bp:go nuclear transcribed mrna catabolic process deadenylation independent decay	6	1.2969	0.023019	0.46728	0.0027601
GO cc:go presynapse	468	0.13186	0.020418	0.047669	0.0028392
Curated gene sets:kinsey targets of ewsr1 flii fusion up	1246	0.080465	0.0199	0.029197	0.0029292
Curated gene sets:johansson gliomagenesis by pdgfb dn	20	0.56431	0.018281	0.20496	0.0029531
Curated gene sets:reactome phase 0 rapid depolarisation	44	0.45131	0.021671	0.16397	0.0029614
GO mf:go transcription coactivator activity	310	0.1502	0.019009	0.054708	0.0030251
GO bp:go cranial nerve development	47	0.41552	0.02062	0.15176	0.0030931
GO cc:go postsynapse	598	0.11684	0.02038	0.042758	0.0031448
GO bp:go positive regulation of gene expression	1864	0.067375	0.020023	0.024658	0.0031476
Curated gene sets:plasari tgfb1 targets 1hr dn	5	0.98424	0.015948	0.36111	0.0032127
GO bp:go diencephalon development	72	0.36933	0.02267	0.13567	0.0032454
GO bp:go regulation of translation in response to endoplasmic reticulum stress	8	1.0619	0.021763	0.39088	0.0033009
GO bp:go telencephalon development	242	0.18529	0.020757	0.06825	0.0033181
GO cc:go oligosaccharyltransferase complex	12	0.75206	0.018875	0.27718	0.0033352
GO bp:go positive regulation of neuron projection development	262	0.17206	0.020045	0.063481	0.0033633
Curated gene sets:stark prefrontal cortex 22q11 deletion up	187	0.20554	0.02027	0.075946	0.0034048
GO mf:go opioid receptor binding	9	0.99671	0.021666	0.36898	0.0034575
GO cc:go integral component of presynaptic active zone membrane	15	0.73893	0.020733	0.27356	0.0034584
GO bp:go behavior	571	0.11907	0.020309	0.044104	0.0034729
GO bp:go walking behavior	30	0.49664	0.019699	0.18416	0.0035046
GO cc:go gaba ergic synapse	74	0.33993	0.021152	0.12609	0.0035119
GO bp:go negative regulation of nervous system development	287	0.16446	0.020039	0.061096	0.0035575
GO cc:go myelin sheath abaxonal region	6	1.0284	0.018254	0.38315	0.0036399
GO bp:go negative regulation of cell morphogenesis involved in differentiation	94	0.27381	0.019192	0.10205	0.003651
GO mf:go mrna 3 utr binding	73	0.31188	0.019275	0.11639	0.0036893
Curated gene sets:gargalovic response to oxidized phospholipids brown up	14	0.67739	0.018363	0.25306	0.0037202
GO cc:go ribonucleoprotein complex	796	0.092138	0.018442	0.034501	0.0037894
GO bp:go spinal cord development	97	0.28193	0.020073	0.10562	0.0038045
Curated gene sets:pid aurora b pathway	40	0.42198	0.019322	0.1581	0.0038073
GO bp:go signal release from synapse	165	0.20669	0.019159	0.077457	0.0038135
Curated gene sets:lee targets of ptch1 and sufu dn	84	0.2892	0.019168	0.10865	0.0038899
Curated gene sets:reactome transcription of e2f targets under negative control by dream complex	18	0.68577	0.021077	0.25845	0.0039879
GO bp:go parental behavior	12	0.90376	0.022683	0.34063	0.0039906
GO bp:go peptidyl lysine methylation	123	0.23697	0.018986	0.089371	0.0040097
GO bp:go regulation of neurotransmitter secretion	103	0.26293	0.019287	0.099202	0.0040225
GO bp:go regulation of translational initiation by eif2 alpha phosphorylation	10	0.78	0.017872	0.29442	0.0040366
Curated gene sets:pid retinoic acid pathway	30	0.51348	0.020367	0.19404	0.0040732
Curated gene sets:lu aging brain dn	148	0.20695	0.018176	0.078309	0.0041155
GO bp:go chromatin organization involved in regulation of transcription	104	0.25162	0.018546	0.095352	0.0041637
GO cc:go intrinsic component of postsynaptic membrane	121	0.2555	0.020304	0.096914	0.0041946
Curated gene sets:graessmann apoptosis by doxorubicin dn	1691	0.066583	0.018942	0.025304	0.0042564
GO cc:go glutamatergic synapse	345	0.14642	0.019531	0.055673	0.004274
GO bp:go forebrain generation of neurons	61	0.364	0.020571	0.13842	0.0042765
GO bp:go axon development	492	0.12446	0.019747	0.047378	0.0043129
GO bp:go positive regulation of cell morphogenesis involved in differentiation	144	0.21684	0.018787	0.082736	0.004389
GO mf:go phospholipase binding	11	0.87626	0.021057	0.33574	0.004532
Curated gene sets:reactome map2k and mapk activation	41	0.40475	0.018763	0.15511	0.0045387
GO mf:go dna binding transcription factor binding	330	0.14405	0.018801	0.055319	0.0046108
Curated gene sets:reactome g0 and early g1	26	0.51624	0.019065	0.19855	0.004665
GO mf:go translation regulator activity nucleic acid binding	101	0.23784	0.017277	0.091525	0.0046839
GO bp:go neuron projection guidance	264	0.17022	0.019905	0.065519	0.0046919
GO mf:go g protein coupled serotonin receptor binding	7	1.1457	0.021965	0.44191	0.0047665
Curated gene sets:linsley mir16 targets	207	0.16964	0.017592	0.065558	0.0048369
GO bp:go regulation of cellular response to insulin stimulus	65	0.32202	0.018784	0.12468	0.0049033
GO bp:go organonitrogen compound biosynthetic process	1679	0.064999	0.018432	0.02518	0.0049253
Curated gene sets:gabriely mir21 targets	288	0.15665	0.01912	0.060689	0.0049277
GO bp:go regulation of dendrite development	136	0.22871	0.019262	0.088721	0.0049747
Curated gene sets:reactome cell cell junction organization	64	0.35743	0.020689	0.13874	0.0049986
GO bp:go regulation of microtubule motor activity	10	0.77184	0.017685	0.29966	0.0050054
Curated gene sets:biocarta cxcr4 pathway	19	0.54591	0.017237	0.21209	0.0050308
Curated gene sets:reactome mecp2 regulates transcription factors	5	1.4126	0.022889	0.54922	0.00506
GO bp:go cell division	580	0.10461	0.017978	0.040717	0.0051022
Curated gene sets:reactome chromatin organization	238	0.15899	0.017666	0.061896	0.0051081
Curated gene sets:pid met pathway	76	0.30074	0.018964	0.11715	0.0051324
GO bp:go cell differentiation in spinal cord	49	0.38972	0.019746	0.15186	0.0051443
Curated gene sets:martoriati mdm4 targets fetal liver up	223	0.17605	0.018942	0.06872	0.0052096
GO mf:go transcription coregulator activity	544	0.10818	0.018024	0.042241	0.0052218
GO bp:go neuron projection extension	157	0.20317	0.018374	0.079358	0.0052348
Curated gene sets:reactome processing and activation of sumo	10	0.67095	0.015373	0.26207	0.0052349
Curated gene sets:white neuroblastoma with 1p36.3 deletion	19	0.84899	0.026807	0.33168	0.0052426
GO bp:go response to dopamine	14	0.71671	0.019429	0.28004	0.0052484
Curated gene sets:reactome transcriptional regulation by mecp2	60	0.32144	0.018017	0.12574	0.0052915
GO bp:go positive regulation of dendritic spine development	40	0.42169	0.019309	0.16504	0.0053129
GO bp:go stem cell fate commitment	7	1.0946	0.020985	0.42885	0.0053528
Curated gene sets:haslinger b cll with 11q23 deletion	23	0.53561	0.018605	0.21019	0.0054187
GO bp:go gliogenesis	267	0.15823	0.018607	0.062196	0.0054821
GO bp:go forebrain cell migration	58	0.34024	0.018751	0.13379	0.005497
Curated gene sets:alonso metastasis neural up	18	0.57522	0.017679	0.22619	0.005499
GO bp:go negative regulation of perk mediated unfolded protein response	5	1.3444	0.021784	0.52882	0.0055124
GO cc:go synaptic membrane	422	0.1303	0.019183	0.051365	0.0055997
Curated gene sets:mariadason response to curcumin sulindac 5	24	0.49989	0.017738	0.1972	0.0056278
GO bp:go regulation of cellular protein localization	511	0.10979	0.017743	0.043419	0.0057322
Curated gene sets:pid rb 1pathway	63	0.31343	0.018	0.12415	0.0057967
Curated gene sets:reactome formation of atp by chemiosmotic coupling	15	0.50803	0.014254	0.20133	0.0058167
GO bp:go adult behavior	140	0.21885	0.018698	0.0868	0.0058512
Curated gene sets:okawa neuroblastoma 1p36 31 deletion	22	0.8695	0.029541	0.34513	0.0058829
GO bp:go negative regulation of calcium ion import	7	1.1778	0.022581	0.4679	0.0059183
GO bp:go cellular response to ammonium ion	65	0.31625	0.018447	0.12567	0.0059305
GO cc:go neuron projection	1263	0.073535	0.018301	0.029234	0.0059493
GO bp:go positive regulation of neuron differentiation	345	0.14006	0.018683	0.055782	0.0060256
Curated gene sets:reactome pink parkin mediated mitophagy	22	0.4919	0.016712	0.19608	0.0060641
Curated gene sets:haddad b lymphocyte progenitor	262	0.16836	0.019614	0.067138	0.0060819
GO bp:go regulation of axon guidance	40	0.39684	0.018171	0.15826	0.0060831
GO bp:go maintenance of centrosome location	6	0.93192	0.016541	0.37167	0.0060863
Curated gene sets:pid alpha synuclein pathway	32	0.49537	0.020292	0.19773	0.0061222
Curated gene sets:pujana brca1 pcc network	1556	0.064565	0.017688	0.025787	0.0061482
GO bp:go response to ammonium ion	125	0.22999	0.018574	0.091857	0.0061492
Curated gene sets:ikeda mir30 targets dn	23	0.62076	0.021563	0.2482	0.006196
Curated gene sets:kegg terpenoid backbone biosynthesis	15	0.56598	0.01588	0.22647	0.0062293
Curated gene sets:biocarta at1r pathway	27	0.47202	0.017763	0.18888	0.0062316
Curated gene sets:hillion hmga1b targets	76	0.28525	0.017987	0.11414	0.0062319
GO mf:go histone binding	183	0.1803	0.017592	0.072175	0.0062489
GO bp:go regulation of gene expression epigenetic	307	0.14248	0.017946	0.057045	0.006256
GO cc:go proton transporting atp synthase complex	19	0.45654	0.014416	0.18282	0.0062625
Curated gene sets:alonso metastasis emt dn	5	1.3166	0.021334	0.52902	0.0064154
Curated gene sets:reactome inla mediated entry of listeria monocytogenes into host cells	9	0.84469	0.018361	0.33973	0.0064581
GO bp:go ephrin receptor signaling pathway	87	0.29156	0.019664	0.11741	0.0065157
GO bp:go response to auditory stimulus	22	0.50138	0.017034	0.20203	0.0065421
Curated gene sets:garcia targets of fli1 and dax1 dn	160	0.18431	0.016825	0.074338	0.0065866
GO mf:go aspartic endopeptidase activity intramembrane cleaving	6	1.0758	0.019095	0.43398	0.0065942
GO cc:go mitochondrial envelope	712	0.090818	0.017232	0.036644	0.0066034
GO cc:go mitochondrial part	1002	0.077496	0.017305	0.031317	0.0066757
GO bp:go negative regulation of axon guidance	27	0.4536	0.01707	0.18331	0.0066767
Curated gene sets:reactome vegfr2 mediated cell proliferation	18	0.62798	0.019301	0.25507	0.0069134
GO bp:go regulation of trans synaptic signaling	419	0.12128	0.017793	0.049293	0.0069458
GO cc:go dystroglycan complex	7	1.0418	0.019972	0.42506	0.0071311
Curated gene sets:brachat response to cisplatin	21	0.49256	0.01635	0.20099	0.0071347
Curated gene sets:meissner npc icp with h3 unmethylated	19	0.54481	0.017202	0.22252	0.0071817
Curated gene sets:weber methylated hcp in sperm up	18	0.62245	0.019131	0.25456	0.0072432
GO bp:go substrate independent telencephalic tangential migration	8	0.92359	0.018929	0.3778	0.0072548
Curated gene sets:pid e2f pathway	73	0.28096	0.017365	0.11494	0.007257
Curated gene sets:reactome sumoylation	180	0.18153	0.017568	0.074364	0.0073268
GO bp:go oligosaccharide lipid intermediate biosynthetic process	20	0.55943	0.018123	0.22932	0.007359
GO bp:go negative regulation of protein kinase activity by regulation of protein phosphorylation	8	0.96286	0.019734	0.39489	0.0073836
GO mf:go oligosaccharyl transferase activity	9	0.72826	0.01583	0.2992	0.0074705
GO bp:go chromosome organization	1115	0.073704	0.017307	0.030295	0.0074958
Curated gene sets:sagiv cd24 targets up	22	0.45674	0.015517	0.18778	0.0075071
GO bp:go positive regulation of plasma membrane bounded cell projection assembly	96	0.24427	0.017302	0.10046	0.0075227
Curated gene sets:reactome oxidative stress induced senescence	99	0.23592	0.016969	0.097109	0.0075653
GO bp:go negative regulation of phosphorylation	408	0.12114	0.017543	0.049929	0.0076318
Curated gene sets:turashvili breast normal ductal vs lobular dn	7	0.9483	0.01818	0.39094	0.0076446
Curated gene sets:fischer dream targets	934	0.078982	0.017059	0.032595	0.0076984
GO mf:go chromatin binding	508	0.10478	0.016885	0.043268	0.0077327
Curated gene sets:reactome signaling by mst1	5	1.183	0.019169	0.48902	0.0077842
Curated gene sets:reactome estrogen stimulated signaling through prkcz	5	1.0031	0.016254	0.41549	0.0078883
GO bp:go homophilic cell adhesion via plasma membrane adhesion molecules	162	0.24571	0.022569	0.10196	0.0079828
GO bp:go energy coupled proton transport down electrochemical gradient	20	0.43934	0.014232	0.18254	0.008052
GO bp:go negative regulation of microtubule polymerization	12	0.62984	0.015808	0.26212	0.008139
Curated gene sets:gazin epigenetic silencing by kras	24	0.47171	0.016738	0.1964	0.0081632
GO bp:go mitochondrial gene expression	160	0.17483	0.01596	0.072803	0.0081707
Curated gene sets:ngo malignant glioma 1p loh	15	0.5993	0.016816	0.24961	0.008182
Curated gene sets:kegg n glycan biosynthesis	45	0.3494	0.016967	0.14567	0.0082346
GO bp:go spinal cord motor neuron differentiation	30	0.44968	0.017837	0.18752	0.0082468
Curated gene sets:concannon apoptosis by epoxomicin dn	164	0.18481	0.017079	0.077169	0.0083192
Curated gene sets:pid cdc42 pathway	70	0.28472	0.017233	0.11891	0.008332
GO bp:go inorganic ion transmembrane transport	787	0.089088	0.017735	0.037273	0.0084264
GO bp:go positive regulation of synapse assembly	68	0.30258	0.018051	0.12662	0.0084376
Curated gene sets:tcga glioblastoma copy number dn	29	0.52845	0.020609	0.22122	0.0084572
GO bp:go commitment of neuronal cell to specific neuron type in forebrain	6	1.0963	0.019459	0.45926	0.0084979
GO bp:go protein methylation	173	0.17558	0.016661	0.073624	0.0085504
Curated gene sets:biocarta barr mapk pathway	14	0.70288	0.019053	0.295	0.0086003
Curated gene sets:reactome intrinsic pathway for apoptosis	51	0.33626	0.017381	0.14117	0.0086152
GO bp:go neurotransmitter receptor localization to postsynaptic specialization membrane	21	0.54306	0.018026	0.22843	0.0087254
GO bp:go neuronal action potential	34	0.45568	0.01924	0.19183	0.0087711
GO bp:go positive regulation of biosynthetic process	1893	0.057938	0.017337	0.024391	0.008772
GO bp:go locomotory behavior	189	0.17743	0.01759	0.074739	0.0088046
Curated gene sets:pilon klf1 targets dn	1953	0.055859	0.016949	0.023543	0.0088369
GO bp:go apoptotic process	1821	0.058014	0.017063	0.024458	0.0088528
Curated gene sets:foster kdm1a targets dn	195	0.16442	0.016555	0.069349	0.0088763
GO bp:go regulation of epithelial cell proliferation involved in lung morphogenesis	7	1.0549	0.020224	0.44509	0.0088967
GO mf:go acetylcholine receptor binding	11	0.67414	0.0162	0.28474	0.0089588
GO bp:go positive regulation of axonogenesis	79	0.26234	0.016864	0.11082	0.0089659
Curated gene sets:calvet irinotecan sensitive vs reverted up	5	0.92277	0.014952	0.38983	0.0089699
GO bp:go insulin receptor signaling pathway	132	0.19812	0.01644	0.083732	0.0089921
GO cc:go postsynaptic membrane	315	0.14323	0.01827	0.060591	0.0090498
Curated gene sets:pid vegfr1 pathway	25	0.53433	0.01935	0.22635	0.009127
GO bp:go thyroid hormone mediated signaling pathway	5	1.2495	0.020246	0.53057	0.0092692
GO bp:go cranial nerve structural organization	11	0.76128	0.018294	0.3233	0.0092741
GO bp:go uv damage excision repair	11	0.56193	0.013503	0.23891	0.0093407
GO mf:go p53 binding	63	0.28898	0.016596	0.12288	0.00935
GO bp:go response to epidermal growth factor	46	0.33522	0.016458	0.1429	0.0094975
GO bp:go regulation of mrna catabolic process	192	0.16559	0.016545	0.070655	0.0095535
GO bp:go response to insulin	257	0.14452	0.016678	0.061673	0.0095602
GO bp:go catecholamine uptake involved in synaptic transmission	11	0.73811	0.017737	0.31499	0.0095634
GO bp:go peroxisome proliferator activated receptor signaling pathway	19	0.50869	0.016062	0.21749	0.0096745
Curated gene sets:shepard bmyb morpholino up	203	0.16453	0.016898	0.070359	0.0096894
GO bp:go pallium development	165	0.18727	0.017359	0.080241	0.0098071
GO bp:go facial nerve structural organization	9	0.81405	0.017695	0.34977	0.0099775
Curated gene sets:shipp dlbcl vs follicular lymphoma dn	41	0.35426	0.016422	0.15225	0.0099938
GO bp:go regulation of cell projection assembly	163	0.1844	0.016989	0.079251	0.0099951
Curated gene sets:pid lis1 pathway	28	0.43252	0.016575	0.18621	0.010103
GO bp:go presynaptic modulation of chemical synaptic transmission	13	0.64501	0.016849	0.27803	0.010178
GO bp:go brainstem development	7	0.89557	0.01717	0.38633	0.010226
Curated gene sets:yokoe cancer testis antigens	34	0.36567	0.015439	0.15776	0.010232
GO mf:go primary mirna binding	8	0.90842	0.018618	0.39282	0.01038
Curated gene sets:reactome rrna modification in the mitochondrion	6	0.95387	0.016931	0.41284	0.010435
GO bp:go negative regulation of low density lipoprotein particle clearance	7	0.79408	0.015224	0.34381	0.010459
Curated gene sets:schaeffer prostate development and cancer box1 up	14	0.6179	0.01675	0.26762	0.010481
GO bp:go regulation of cellular localization	862	0.07936	0.0165	0.034391	0.010517
Curated gene sets:jiang aging hypothalamus up	43	0.32382	0.015372	0.14039	0.010544
GO bp:go guanosine containing compound metabolic process	25	0.47316	0.017135	0.2052	0.010566
GO bp:go thyroid gland development	24	0.4582	0.016258	0.19873	0.010572
GO cc:go juxtaparanode region of axon	10	0.81409	0.018653	0.35321	0.010595
GO cc:go autophagosome membrane	32	0.41255	0.016899	0.17903	0.010607
Curated gene sets:reactome synthesis of dolichyl phosphate	5	0.78827	0.012773	0.34226	0.010643
GO bp:go regulation of translation in response to stress	18	0.47412	0.014572	0.20623	0.01076
GO bp:go nuclear body organization	15	0.53134	0.014908	0.23126	0.010799
GO bp:go anatomical structure arrangement	17	0.59436	0.017753	0.25889	0.01085
GO mf:go n acetylgalactosamine 4 o sulfotransferase activity	5	1.2082	0.019578	0.52691	0.010928
GO bp:go cell proliferation in forebrain	26	0.4599	0.016984	0.20066	0.010962
GO bp:go cellular response to insulin stimulus	204	0.15753	0.016219	0.06878	0.011006
GO bp:go epithelial cell proliferation involved in lung morphogenesis	9	0.90022	0.019569	0.39332	0.011052
Curated gene sets:pid notch pathway	58	0.31449	0.017332	0.13755	0.011124
GO bp:go astrocyte development	38	0.37669	0.016813	0.16479	0.011135
GO bp:go peptidyl lysine trimethylation	40	0.34156	0.01564	0.14942	0.011139
GO bp:go regulation of extent of cell growth	102	0.2217	0.016184	0.097025	0.011162
GO cc:go axon	587	0.096569	0.016693	0.042282	0.011194
GO bp:go postsynaptic density protein 95 clustering	9	0.71745	0.015596	0.31479	0.011335
Curated gene sets:reactome mitophagy	29	0.39102	0.015249	0.17174	0.011404
Curated gene sets:finetti breast cancer kinome green	16	0.57128	0.016555	0.25092	0.011406
GO bp:go negative regulation of transferase activity	258	0.1391	0.016083	0.061159	0.011476
GO bp:go synaptic membrane adhesion	28	0.4944	0.018946	0.21747	0.011508
Curated gene sets:lopez epithelioid mesothelioma	17	0.59269	0.017703	0.26089	0.011555
Curated gene sets:kim all disorders calb1 corr up	533	0.097251	0.016043	0.04282	0.011576
GO bp:go regulation of relaxation of muscle	12	0.82594	0.02073	0.36388	0.011616
Curated gene sets:varela zmpste24 targets up	40	0.37527	0.017184	0.1654	0.011645
Curated gene sets:jiang hypoxia normal	196	0.15454	0.0156	0.068131	0.011661
Curated gene sets:mikkelsen mef icp with h3k4me3 and h3k27me3	39	0.36446	0.016479	0.16073	0.011683
GO mf:go regulatory region nucleic acid binding	898	0.078915	0.01673	0.034811	0.011703
GO bp:go organelle inheritance	14	0.62847	0.017037	0.27748	0.011764
Curated gene sets:reactome regulation of mecp2 expression and activity	31	0.36679	0.014789	0.16198	0.01178
Curated gene sets:nakamura lung cancer	8	0.95844	0.019643	0.42388	0.011883
GO bp:go ensheathment of neurons	120	0.21112	0.016708	0.093538	0.012009
GO bp:go cell projection organization	1459	0.062225	0.016553	0.027605	0.012102
Curated gene sets:biocarta ccr3 pathway	19	0.50726	0.016017	0.22508	0.012113
GO bp:go regulation of cell division	160	0.18271	0.016679	0.081091	0.012132
GO bp:go negative regulation of myeloid cell differentiation	85	0.24478	0.016319	0.10865	0.012138
GO bp:go regulation of chromatin organization	175	0.16818	0.01605	0.074651	0.012139
Curated gene sets:nikolsky overconnected in breast cancer	22	0.47776	0.016232	0.21219	0.012182
GO bp:go developmental cell growth	210	0.1563	0.016325	0.069424	0.012187
GO bp:go semaphorin plexin signaling pathway	39	0.35561	0.016079	0.15799	0.012203
Curated gene sets:reactome regulation of tp53 expression and degradation	36	0.38801	0.016857	0.17257	0.01228
GO mf:go coreceptor activity involved in wnt signaling pathway	9	0.76726	0.016678	0.34126	0.012285
Curated gene sets:reactome g2 phase	5	0.89519	0.014506	0.39817	0.012286
Curated gene sets:odonnell metastasis dn	24	0.43979	0.015605	0.19574	0.012334
GO cc:go organelle inner membrane	504	0.095099	0.015267	0.042342	0.01236
Curated gene sets:berenjeno transformed by rhoa dn	384	0.1136	0.01597	0.050654	0.012467
GO bp:go thymus development	45	0.3417	0.016593	0.15241	0.012489
GO bp:go inner mitochondrial membrane organization	43	0.28369	0.013467	0.12656	0.0125
GO bp:go isoprenoid biosynthetic process	24	0.42738	0.015165	0.19101	0.012635
GO bp:go negative regulation of cellular amide metabolic process	140	0.18134	0.015494	0.081117	0.012696
GO cc:go site of polarized growth	164	0.17904	0.016545	0.080107	0.012716
GO bp:go transmission of nerve impulse	70	0.28339	0.017152	0.12681	0.012721
GO bp:go trigeminal nerve morphogenesis	5	0.96245	0.015595	0.43077	0.01274
GO bp:go cell morphogenesis involved in differentiation	710	0.088702	0.016807	0.039796	0.012917
GO bp:go protein localization to nucleoplasm	12	0.53038	0.013312	0.23818	0.012987
Curated gene sets:amundson response to arsenite	210	0.15327	0.016008	0.068835	0.012994
GO bp:go neuron cell cell adhesion	15	0.58718	0.016475	0.26397	0.013066
GO bp:go regulation of relaxation of cardiac muscle	6	1.0444	0.018539	0.46974	0.0131
GO cc:go intrinsic component of endoplasmic reticulum membrane	150	0.17673	0.015625	0.079561	0.013174
Curated gene sets:verhaak glioblastoma neural	123	0.188	0.015063	0.084673	0.013204
GO bp:go neural nucleus development	60	0.29144	0.016335	0.13155	0.013373
GO bp:go negative regulation of axonogenesis	67	0.2652	0.015705	0.11976	0.013407
Curated gene sets:roversi glioma copy number dn	51	0.35996	0.018606	0.16256	0.01341
GO bp:go cellular component morphogenesis	1086	0.071066	0.016482	0.032151	0.013546
Curated gene sets:pid ras pathway	28	0.43778	0.016777	0.19808	0.013553
Curated gene sets:browne hcmv infection 6hr up	61	0.26101	0.014751	0.11814	0.013584
GO bp:go positive regulation of translation in response to stress	6	1.0267	0.018223	0.46556	0.013726
Curated gene sets:bonci targets of mir15a and mir16 1	92	0.21814	0.015127	0.098929	0.013734
GO bp:go histone h3 k27 trimethylation	6	0.79281	0.014072	0.35973	0.013772
Curated gene sets:kegg adherens junction	71	0.28822	0.017569	0.13085	0.013813
Curated gene sets:whitfield cell cycle g2 m	200	0.1551	0.015814	0.07042	0.01382
GO bp:go regulation of perk mediated unfolded protein response	10	0.76013	0.017417	0.34513	0.013824
GO bp:go cristae formation	30	0.33634	0.013341	0.15277	0.013852
Curated gene sets:reactome mitochondrial biogenesis	91	0.22706	0.015661	0.1032	0.0139
GO cc:go endocytic vesicle membrane	154	0.18024	0.016145	0.081921	0.013906
GO bp:go neural precursor cell proliferation	142	0.18503	0.015921	0.084134	0.013935
GO bp:go cerebral cortex neuron differentiation	22	0.4871	0.016549	0.22169	0.014009
GO cc:go endoplasmic reticulum quality control compartment	23	0.42984	0.014931	0.19565	0.014017
GO mf:go protein domain specific binding	670	0.086433	0.015927	0.039346	0.014025
Curated gene sets:pid lkb1 pathway	46	0.33579	0.016486	0.15287	0.01403
GO mf:go proton transporting atp synthase activity rotational mechanism	14	0.45394	0.012305	0.20665	0.01403
GO bp:go regulation of synaptic transmission gabaergic	32	0.39565	0.016207	0.18019	0.01406
GO bp:go regulation of protein complex stability	10	0.69473	0.015918	0.3164	0.014062
Curated gene sets:kegg glioma	66	0.28062	0.016494	0.12782	0.014072
GO bp:go gabaergic neuron differentiation	13	0.73588	0.019223	0.33524	0.014086
GO bp:go mitochondrial translation	135	0.17195	0.014428	0.078364	0.014114
Curated gene sets:pid s1p s1p2 pathway	24	0.43667	0.015494	0.19915	0.014173
Curated gene sets:reactome apoptotic factor mediated response	16	0.5467	0.015842	0.24945	0.014212
GO mf:go microtubule severing atpase activity	7	1.0567	0.020258	0.48343	0.014422
GO bp:go posttranscriptional regulation of gene expression	570	0.089885	0.015318	0.041182	0.014538
GO bp:go regulation of neuron projection regeneration	27	0.41461	0.015603	0.1902	0.01464
GO bp:go regulation of postsynaptic membrane neurotransmitter receptor levels	66	0.26431	0.015536	0.12142	0.01475
GO cc:go calyx of held	24	0.46231	0.016404	0.21241	0.014765
GO mf:go rna polymerase ii specific dna binding transcription factor binding	260	0.13559	0.015737	0.062303	0.014774
GO bp:go facial nerve morphogenesis	11	0.67965	0.016332	0.3127	0.014877
GO mf:go unfolded protein binding	115	0.19281	0.01494	0.088745	0.01491
GO mf:go sumo binding	15	0.53455	0.014999	0.2462	0.014963
GO bp:go regulation of protein localization	953	0.071719	0.015639	0.033033	0.014967
GO bp:go eif2alpha phosphorylation in response to endoplasmic reticulum stress	6	1.0816	0.019199	0.49828	0.014983
GO cc:go phagophore assembly site membrane	15	0.55854	0.015672	0.25733	0.014989
GO bp:go positive regulation of oligodendrocyte differentiation	17	0.58858	0.01758	0.27128	0.015025
Curated gene sets:bidus metastasis up	209	0.15217	0.015856	0.070158	0.01505
GO bp:go positive regulation of cellular component organization	1153	0.065076	0.015522	0.030009	0.015066
Curated gene sets:reactome rho gtpases activate wasps and waves	35	0.38982	0.016699	0.18001	0.015178
GO bp:go regulation of synapse structure or activity	225	0.1488	0.01608	0.068745	0.015221
Curated gene sets:chin breast cancer copy number up	27	0.43009	0.016185	0.19883	0.015275
GO bp:go regulation of cell cycle	1132	0.065575	0.015507	0.030317	0.015279
Curated gene sets:reactome nucleotide salvage	23	0.42739	0.014846	0.19784	0.015384
GO bp:go forebrain neuron fate commitment	9	0.84258	0.018315	0.39021	0.015421
Curated gene sets:pid tcr ras pathway	14	0.56319	0.015267	0.26088	0.01544
GO bp:go ventral spinal cord development	44	0.33919	0.016288	0.15742	0.015603
GO bp:go negative regulation of kinase activity	231	0.13889	0.015206	0.064667	0.015874
Curated gene sets:reactome transcriptional activation of mitochondrial biogenesis	55	0.28575	0.015337	0.13309	0.015902
GO bp:go cerebral cortex development	110	0.20919	0.015855	0.097435	0.015905
Curated gene sets:reactome a tetrasaccharide linker sequence is required for gag synthesis	26	0.39383	0.014544	0.18349	0.015931
GO cc:go unconventional myosin complex	10	0.66066	0.015137	0.30838	0.016091
GO bp:go endocrine system development	121	0.2051	0.016299	0.095837	0.01618
GO bp:go rhythmic process	270	0.13232	0.015645	0.06186	0.016226
GO bp:go chondroitin sulfate proteoglycan biosynthetic process	31	0.37913	0.015287	0.17746	0.016327
Curated gene sets:reactome signaling by receptor tyrosine kinases	459	0.1027	0.015753	0.048098	0.016377
GO bp:go nucleoside metabolic process	51	0.30679	0.015858	0.14375	0.016419
Curated gene sets:pid fgf pathway	54	0.30793	0.016376	0.14441	0.016495
Curated gene sets:reactome glutamate binding activation of ampa receptors and synaptic plasticity	31	0.37187	0.014994	0.17446	0.01653
GO bp:go intracellular receptor signaling pathway	269	0.13444	0.015867	0.063074	0.016534
GO bp:go macrophage colony stimulating factor signaling pathway	6	0.99194	0.017607	0.46622	0.016692
Curated gene sets:pid arf6 downstream pathway	14	0.58645	0.015897	0.27583	0.016755
GO mf:go atpase regulator activity	40	0.30909	0.014153	0.14538	0.016759
GO bp:go regulation of binding	358	0.1114	0.015132	0.052421	0.016795
GO cc:go nuclear envelope	443	0.096421	0.014536	0.045391	0.016833
GO bp:go histone h3 k27 methylation	18	0.45168	0.013882	0.21267	0.016847
GO cc:go p body	82	0.22361	0.014644	0.1053	0.016864
GO bp:go neuron projection extension involved in neuron projection guidance	36	0.34874	0.015151	0.1644	0.016956
GO bp:go peptide biosynthetic process	617	0.081525	0.014437	0.038445	0.016987
GO mf:go translation activator activity	9	0.79021	0.017177	0.37307	0.01709
GO bp:go cellular response to oxygen levels	220	0.14216	0.015194	0.067146	0.017127
Curated gene sets:debiasi apoptosis by reovirus infection up	289	0.12396	0.015156	0.058559	0.017146
GO bp:go cell fate specification	78	0.25413	0.016233	0.12008	0.017163
Curated gene sets:kegg vegf signaling pathway	74	0.24524	0.01526	0.11593	0.017201
GO bp:go regulation of oligodendrocyte differentiation	31	0.43749	0.017639	0.20711	0.017334
GO bp:go startle response	27	0.41576	0.015646	0.19695	0.017392
GO bp:go protein n linked glycosylation	72	0.24465	0.015017	0.1159	0.017401
GO bp:go ribonucleoside triphosphate biosynthetic process	54	0.26256	0.013964	0.12444	0.017442
GO cc:go phagophore assembly site	30	0.38734	0.015364	0.18372	0.017509
GO bp:go inactivation of mapk activity	27	0.37569	0.014138	0.1782	0.017512
Curated gene sets:reactome raf activation	30	0.37866	0.015019	0.17974	0.01758
GO bp:go negative regulation of cell division	17	0.42384	0.01266	0.20127	0.017617
Curated gene sets:bhat esr1 targets via akt1 dn	82	0.2521	0.01651	0.11974	0.017635
GO bp:go positive regulation of receptor binding	9	0.62766	0.013644	0.29836	0.017711
Curated gene sets:reactome raf independent mapk1 3 activation	23	0.42877	0.014894	0.2039	0.017745
Curated gene sets:pid s1p s1p3 pathway	30	0.397	0.015747	0.18894	0.017817
GO mf:go protein phosphatase 2a binding	30	0.38639	0.015326	0.18399	0.017867
GO bp:go negative regulation of fat cell proliferation	5	0.92449	0.01498	0.44046	0.01792
GO bp:go adenylate cyclase inhibiting g protein coupled glutamate receptor signaling pathway	7	0.8572	0.016434	0.40871	0.01799
GO bp:go negative regulation of cellular response to insulin stimulus	32	0.39408	0.016143	0.18803	0.018056
GO bp:go positive regulation of action potential	10	0.72069	0.016513	0.34406	0.018108
GO bp:go regulation of translational initiation in response to stress	14	0.48242	0.013077	0.23044	0.018162
GO cc:go anchored component of membrane	163	0.17202	0.015849	0.082188	0.01818
Curated gene sets:reactome downregulation of erbb4 signaling	9	0.83439	0.018137	0.39905	0.018274
GO bp:go regulation of dendritic cell differentiation	11	0.71577	0.0172	0.34268	0.018372
Curated gene sets:reactome netrin mediated repulsion signals	8	0.84235	0.017264	0.40378	0.018489
GO bp:go regulation of cell communication by electrical coupling involved in cardiac conduction	9	0.78099	0.016977	0.37441	0.0185
Curated gene sets:hsiao housekeeping genes	376	0.10026	0.01395	0.048119	0.01861
GO bp:go response to camptothecin	5	1.0108	0.016379	0.48516	0.018612
GO cc:go dense body	6	0.94898	0.016844	0.45558	0.018632
Curated gene sets:krieg hypoxia via kdm3a	53	0.29743	0.015672	0.14282	0.018653
GO bp:go muscle organ development	374	0.10891	0.015114	0.052316	0.018688
GO mf:go beta tubulin binding	37	0.34854	0.01535	0.16746	0.018711
GO mf:go ion channel regulator activity	111	0.19478	0.01483	0.093615	0.018739
GO bp:go central nervous system neuron development	78	0.25165	0.016075	0.12095	0.018741
Curated gene sets:reactome formation of incision complex in gg ner	42	0.27784	0.013035	0.1337	0.018863
Curated gene sets:reactome signal transduction by l1	22	0.46845	0.015915	0.22555	0.01891
GO bp:go regulation of cell morphogenesis	460	0.099559	0.015288	0.047943	0.018926
GO bp:go cellular carbohydrate catabolic process	43	0.33725	0.01601	0.16241	0.018931
GO bp:go positive regulation of protein localization to nucleus	74	0.23078	0.01436	0.11118	0.01897
GO mf:go bhlh transcription factor binding	27	0.3638	0.013691	0.17529	0.018985
GO bp:go gmp metabolic process	10	0.66241	0.015178	0.31923	0.019
GO bp:go positive regulation of hepatocyte proliferation	7	0.79843	0.015307	0.38493	0.019037
GO bp:go neuromuscular process controlling posture	14	0.4761	0.012906	0.22976	0.01913
Curated gene sets:lastowska neuroblastoma copy number up	174	0.16252	0.015466	0.078432	0.019134
GO cc:go insulin responsive compartment	8	0.81516	0.016707	0.39398	0.019278
GO bp:go steroid hormone mediated signaling pathway	181	0.1608	0.015604	0.077827	0.019415
GO bp:go histone methylation	136	0.17376	0.014634	0.084129	0.019449
GO bp:go osteoclast differentiation	92	0.23177	0.016073	0.11226	0.019487
GO bp:go circadian rhythm	188	0.15098	0.014929	0.073145	0.019513
GO bp:go regulation of chromosome organization	322	0.11266	0.014527	0.054651	0.01964
Curated gene sets:pid cxcr3 pathway	42	0.31204	0.01464	0.15137	0.019642
GO bp:go negative regulation of actin nucleation	8	0.53152	0.010893	0.25787	0.019649
GO bp:go foregut morphogenesis	10	0.77546	0.017768	0.37654	0.019733
GO bp:go regulation of cellular response to stress	678	0.080191	0.014861	0.038964	0.019799
GO bp:go regulation of synaptic vesicle transport	83	0.22664	0.014932	0.11026	0.019919
Curated gene sets:kegg bladder cancer	42	0.32731	0.015356	0.15927	0.019944
GO mf:go actin monomer binding	27	0.40677	0.015308	0.19845	0.020199
GO bp:go positive regulation of chromosome organization	165	0.15163	0.014055	0.074029	0.020274
Curated gene sets:benporath es core nine correlated	97	0.20221	0.014397	0.098803	0.020357
GO bp:go pulmonary valve development	19	0.5108	0.016129	0.2498	0.020444
Curated gene sets:meissner brain hcp with h3 unmethylated	35	0.34113	0.014613	0.16687	0.020469
Curated gene sets:lee aging neocortex up	73	0.2381	0.014716	0.11674	0.020699
GO bp:go regulation of cell differentiation	1711	0.052337	0.014968	0.025682	0.020789
GO bp:go purine nucleoside diphosphate metabolic process	11	0.66315	0.015936	0.32544	0.020799
GO mf:go coreceptor activity involved in wnt signaling pathway planar cell polarity pathway	6	0.83744	0.014865	0.41106	0.020819
Curated gene sets:reactome sumo is transferred from e1 to e2 ube2i ubc9	7	0.67129	0.01287	0.32974	0.02089
GO bp:go circadian regulation of gene expression	55	0.26776	0.014371	0.13153	0.020899
GO bp:go pulmonary valve morphogenesis	16	0.54522	0.015799	0.26784	0.0209
GO bp:go mitochondrial membrane organization	125	0.16948	0.013688	0.083294	0.020946
Curated gene sets:pid smad2 3pathway	14	0.5269	0.014283	0.25897	0.020956
Curated gene sets:reactome ca2plus activated kplus channels	9	0.75039	0.016312	0.36894	0.020988
Curated gene sets:liu cmyb targets dn	6	0.92625	0.016441	0.45554	0.02102
Curated gene sets:midorikawa amplified in liver cancer	51	0.3757	0.019419	0.18488	0.021076
GO mf:go translation factor activity rna binding	82	0.19749	0.012933	0.097212	0.021107
GO bp:go positive regulation of microglial cell migration	4	1.0176	0.014749	0.50106	0.021139
GO bp:go membrane depolarization during sa node cell action potential	5	1.0826	0.017542	0.53313	0.021156
GO bp:go regulation of nuclear transcribed mrna catabolic process deadenylation dependent decay	20	0.476	0.01542	0.23446	0.021177
Curated gene sets:pid delta np63 pathway	45	0.31225	0.015163	0.15384	0.021201
Curated gene sets:pid s1p s1p1 pathway	22	0.4471	0.01519	0.22029	0.021206
Curated gene sets:weber methylated icp in sperm dn	14	0.54008	0.01464	0.26655	0.021381
GO bp:go carbohydrate derivative biosynthetic process	630	0.08101	0.014491	0.039994	0.021413
Curated gene sets:pid ephb fwd pathway	40	0.34382	0.015743	0.16976	0.021422
GO bp:go nucleoside triphosphate biosynthetic process	65	0.23805	0.013886	0.11756	0.021445
Curated gene sets:reactome neuronal system	402	0.10719	0.01541	0.052936	0.021449
GO bp:go chromatin organization	718	0.076728	0.014617	0.0379	0.021469
GO mf:go signal sequence binding	44	0.28518	0.013694	0.14104	0.0216
GO bp:go adenylate cyclase inhibiting g protein coupled receptor signaling pathway	84	0.23027	0.015262	0.11391	0.021619
GO cc:go intrinsic component of presynaptic active zone membrane	19	0.48648	0.015361	0.24068	0.021634
Curated gene sets:siligan bound by ews flt1 fusion	47	0.32489	0.016123	0.16081	0.02168
GO bp:go ph reduction	52	0.27464	0.014334	0.13601	0.021738
Curated gene sets:reactome rab geranylgeranylation	63	0.24009	0.013788	0.11892	0.021754
Curated gene sets:reactome disinhibition of snare formation	5	0.92513	0.014991	0.45854	0.021827
GO bp:go synapse assembly	172	0.15936	0.015079	0.07901	0.021858
GO bp:go regulation of lipid catabolic process	50	0.28269	0.014468	0.14025	0.021934
GO bp:go atrial septum morphogenesis	15	0.5607	0.015732	0.27871	0.02213
GO mf:go nuclear hormone receptor binding	149	0.15978	0.014079	0.079439	0.022154
GO bp:go regulation of postsynapse organization	97	0.21115	0.015033	0.10499	0.022165
GO mf:go protein containing complex scaffold activity	89	0.20112	0.013719	0.10008	0.022241
Curated gene sets:biocarta pparg pathway	8	0.93127	0.019086	0.46372	0.022316
GO bp:go regulation of spontaneous synaptic transmission	5	0.8254	0.013375	0.41115	0.022353
GO bp:go pyroptosis	10	0.53106	0.012168	0.26457	0.022367
Curated gene sets:reactome frs2 mediated activation	10	0.61442	0.014078	0.30611	0.022373
GO mf:go protein dimerization activity	1248	0.059049	0.014615	0.029442	0.022456
Curated gene sets:reactome sumo is proteolytically processed	6	0.67452	0.011973	0.33649	0.022512
GO bp:go alcohol biosynthetic process	166	0.14655	0.013624	0.073115	0.022525
Curated gene sets:reactome notch1 intracellular domain regulates transcription	46	0.33271	0.016334	0.16625	0.022694
GO cc:go myelin sheath	50	0.28894	0.014788	0.14461	0.022864
GO bp:go 3 utr mediated mrna destabilization	16	0.47641	0.013805	0.23851	0.022899
GO cc:go catenin complex	29	0.41682	0.016256	0.20882	0.022971
GO bp:go signal transduction by p53 class mediator	256	0.12388	0.014268	0.062084	0.023012
GO bp:go signal release	447	0.09591	0.014523	0.048123	0.023137
GO bp:go positive regulation of mitochondrial fission	15	0.46903	0.01316	0.23544	0.023188
Curated gene sets:purbey targets of ctbp1 not satb1 dn	384	0.099394	0.013973	0.049991	0.023401
GO bp:go pro b cell differentiation	9	0.60344	0.013117	0.30389	0.023542
GO bp:go alditol catabolic process	6	0.84663	0.015028	0.42648	0.023572
GO bp:go regulation of glycoprotein biosynthetic process	37	0.32561	0.014341	0.16408	0.023608
GO bp:go lamellipodium organization	79	0.22724	0.014608	0.11467	0.023764
GO bp:go vascular smooth muscle cell development	8	0.67136	0.013759	0.33915	0.023887
GO bp:go positive regulation of mesoderm development	5	0.83301	0.013498	0.42098	0.023931
GO mf:go double stranded methylated dna binding	5	0.77023	0.012481	0.38925	0.023931
GO bp:go regulation of metaphase plate congression	7	0.78567	0.015063	0.39711	0.023946
GO mf:go translation repressor activity mrna regulatory element binding	14	0.66652	0.018068	0.33706	0.024004
GO bp:go protein dephosphorylation	303	0.11508	0.014402	0.058227	0.024065
GO bp:go synaptic vesicle clustering	14	0.56454	0.015303	0.28572	0.024094
GO bp:go rrna containing ribonucleoprotein complex export from nucleus	15	0.56564	0.015871	0.28633	0.024113
GO bp:go regulation of dendritic spine development	66	0.25195	0.014809	0.12759	0.024156
GO bp:go regulation of filopodium assembly	40	0.34325	0.015717	0.17386	0.02418
Curated gene sets:oishi cholangioma stem cell like up	339	0.1087	0.014375	0.055079	0.024229
GO mf:go sphingosine n acyltransferase activity	7	0.75324	0.014441	0.38173	0.024242
GO bp:go translational elongation	131	0.15803	0.013064	0.080102	0.024261
GO bp:go relaxation of cardiac muscle	16	0.5528	0.016019	0.28023	0.024275
GO bp:go cardiac right ventricle morphogenesis	18	0.52957	0.016276	0.26861	0.024341
GO cc:go proton transporting two sector atpase complex	45	0.25518	0.012392	0.12947	0.02437
Curated gene sets:biocarta ndkdynamin pathway	17	0.52425	0.015659	0.26607	0.024407
Curated gene sets:reactome negative regulation of fgfr4 signaling	30	0.39528	0.015679	0.20072	0.024468
Curated gene sets:reactome g1 s specific transcription	28	0.36939	0.014156	0.18763	0.024501
GO bp:go muscle adaptation	105	0.2003	0.014834	0.10182	0.024588
GO bp:go regulation of synaptic vesicle cycle	112	0.18668	0.014276	0.094915	0.02461
GO bp:go cell aging	100	0.18705	0.013521	0.095161	0.024682
Curated gene sets:zhong response to azacitidine and tsa dn	71	0.22581	0.013764	0.11492	0.024723
GO bp:go g protein coupled glutamate receptor signaling pathway	14	0.58461	0.015847	0.2976	0.02475
GO cc:go derlin 1 retrotranslocation complex	10	0.67681	0.015508	0.34458	0.024764
GO cc:go pml body	95	0.19493	0.013735	0.099251	0.024773
Curated gene sets:lastowska neuroblastoma copy number dn	780	0.08112	0.01608	0.041311	0.024794
Curated gene sets:reactome defective b4galt7 causes eds progeroid type	20	0.41739	0.013521	0.21262	0.024826
GO bp:go radial glia guided migration of purkinje cell	5	1.0408	0.016865	0.53025	0.02484
GO cc:go nuclear membrane	293	0.10974	0.013509	0.05602	0.025065
Curated gene sets:buytaert photodynamic therapy stress up	797	0.070329	0.014085	0.035923	0.025136
GO cc:go t tubule	52	0.2892	0.015094	0.14774	0.025154
Curated gene sets:nikolsky breast cancer 17q11 q21 amplicon	126	0.3082	0.02499	0.15752	0.025207
GO mf:go four way junction helicase activity	5	0.94366	0.015291	0.48239	0.025227
Curated gene sets:reactome regulation of tp53 activity through methylation	19	0.45031	0.014219	0.23058	0.025423
GO mf:go protein heterodimerization activity	460	0.093858	0.014412	0.048088	0.025489
GO cc:go acrosomal membrane	23	0.3949	0.013717	0.20236	0.025511
Curated gene sets:creighton akt1 signaling via mtor up	34	0.33307	0.014063	0.17073	0.025547
Curated gene sets:mikkelsen mef icp with h3k27me3	191	0.13811	0.013764	0.070821	0.02559
Curated gene sets:biocarta sam68 pathway	6	0.79903	0.014183	0.40976	0.025598
Curated gene sets:reactome transcription of e2f targets under negative control by p107 rbl1 and p130 rbl2 in complex with hdac1	16	0.4729	0.013704	0.24265	0.025661
GO bp:go axon extension	113	0.17588	0.01351	0.09025	0.025668
GO bp:go gamma aminobutyric acid signaling pathway	24	0.43765	0.015529	0.22459	0.025677
GO bp:go synaptic transmission gabaergic	45	0.31062	0.015084	0.15952	0.025762
Curated gene sets:wakabayashi adipogenesis pparg bound 8d	614	0.078813	0.013924	0.04049	0.025808
Curated gene sets:takao response to uvb radiation dn	94	0.19368	0.013576	0.099506	0.025809
Curated gene sets:browne hcmv infection 16hr up	217	0.13132	0.01394	0.067507	0.025876
GO bp:go pyrimidine dimer repair	8	0.62531	0.012815	0.32153	0.025908
GO bp:go regulation of protein binding	209	0.13013	0.013559	0.066984	0.026037
Curated gene sets:pid s1p s1p4 pathway	13	0.50757	0.013259	0.26134	0.026066
Curated gene sets:reactome mapk family signaling cascades	293	0.11682	0.014381	0.06015	0.026066
GO bp:go neuroblast proliferation	58	0.25035	0.013797	0.12893	0.026096
GO bp:go regulation of viral life cycle	136	0.16867	0.014205	0.086871	0.026103
GO bp:go positive regulation of transcription of notch receptor target	18	0.4896	0.015047	0.25225	0.026144
GO bp:go fat cell proliferation	9	0.68908	0.014979	0.35506	0.026151
Curated gene sets:guenther growth spherical vs adherent dn	25	0.43124	0.015617	0.22238	0.026248
GO bp:go cation transmembrane transport	798	0.071333	0.014295	0.036789	0.026262
Curated gene sets:reactome creb1 phosphorylation through nmda receptor mediated activation of ras signaling	26	0.38635	0.014268	0.1993	0.026286
Curated gene sets:reactome noncanonical activation of notch3	8	0.73334	0.01503	0.3786	0.026382
Curated gene sets:reactome nrif signals cell death from the nucleus	16	0.48893	0.014168	0.2525	0.026418
GO bp:go negative regulation of lipid catabolic process	21	0.41962	0.013929	0.21682	0.026485
Curated gene sets:reactome nuclear receptor transcription pathway	52	0.28925	0.015096	0.14949	0.026512
GO bp:go 3 utr mediated mrna stabilization	18	0.45182	0.013886	0.2337	0.026607
GO bp:go regulation of glial cell differentiation	63	0.25743	0.014784	0.13317	0.026615
GO bp:go microglial cell migration	6	0.81856	0.014529	0.42371	0.026696
GO bp:go regulation of low density lipoprotein particle clearance	13	0.54617	0.014267	0.28289	0.026771
GO bp:go nucleoside diphosphate metabolic process	28	0.41077	0.015741	0.21282	0.026802
GO bp:go neural crest cell migration	56	0.27642	0.01497	0.14323	0.026819
Curated gene sets:biocarta cdmac pathway	16	0.45652	0.013229	0.23671	0.026896
GO bp:go glycosyl compound metabolic process	62	0.25489	0.014522	0.13219	0.026922
Curated gene sets:pid vegfr1 2 pathway	69	0.25131	0.015102	0.13043	0.027013
Curated gene sets:harris brain cancer progenitors	40	0.344	0.015751	0.17858	0.027044
Curated gene sets:zhou pancreatic endocrine progenitor	13	0.59267	0.015482	0.30782	0.027098
GO bp:go regulation of membrane potential	417	0.097792	0.014314	0.050794	0.027107
Curated gene sets:lei hoxc8 targets dn	16	0.47939	0.013892	0.24904	0.027124
Curated gene sets:reactome deactivation of the beta catenin transactivating complex	39	0.32681	0.014776	0.16977	0.027126
GO bp:go regulation of isomerase activity	8	0.7724	0.01583	0.40133	0.027147
Curated gene sets:cheng taf7l targets	6	0.732	0.012993	0.38046	0.027187
GO bp:go dolichyl diphosphate biosynthetic process	6	0.63324	0.01124	0.32936	0.02727
GO bp:go regulation of intracellular estrogen receptor signaling pathway	40	0.32449	0.014858	0.16878	0.027277
GO cc:go acrosomal vesicle	107	0.17779	0.013291	0.092479	0.02728
GO bp:go cell cycle arrest	234	0.12295	0.013547	0.063972	0.027314
Curated gene sets:reactome spry regulation of fgf signaling	16	0.51752	0.014997	0.26938	0.027364
GO bp:go postsynaptic membrane assembly	11	0.56004	0.013458	0.29187	0.027512
Curated gene sets:hoffman clock targets dn	9	0.69742	0.01516	0.36361	0.02756
Curated gene sets:reactome smad2 smad3:smad4 heterotrimer regulates transcription	31	0.36196	0.014594	0.18872	0.027562
GO bp:go negative regulation of intracellular steroid hormone receptor signaling pathway	35	0.33635	0.014408	0.17537	0.027565
GO mf:go thyroid hormone binding	7	0.84393	0.016179	0.44017	0.02761
Curated gene sets:kegg neurotrophin signaling pathway	123	0.17567	0.014074	0.091628	0.027617
Curated gene sets:cui glucose deprivation	59	0.23095	0.012837	0.12051	0.027662
GO bp:go regulation of intracellular steroid hormone receptor signaling pathway	75	0.23319	0.014607	0.12177	0.027751
GO mf:go calcium activated potassium channel activity	14	0.57528	0.015594	0.30049	0.027788
GO bp:go proteoglycan metabolic process	73	0.22986	0.014206	0.12012	0.02784
GO bp:go regulation of rna polymerase ii regulatory region sequence specific dna binding	13	0.5445	0.014224	0.28475	0.027934
GO bp:go protein localization to basolateral plasma membrane	8	0.66867	0.013704	0.34979	0.027969
GO cc:go intrinsic component of presynaptic membrane	85	0.22685	0.015124	0.1188	0.028104
Curated gene sets:biocarta erk5 pathway	13	0.53084	0.013867	0.27805	0.028129
GO mf:go gaba receptor binding	16	0.51839	0.015022	0.27191	0.028302
Curated gene sets:kegg leukocyte transendothelial migration	113	0.18211	0.013989	0.095583	0.028379
GO bp:go negative regulation of mapk cascade	163	0.14632	0.013481	0.076874	0.0285
GO bp:go regulation of dopamine uptake involved in synaptic transmission	8	0.65834	0.013493	0.34603	0.028558
Curated gene sets:reactome regulation of foxo transcriptional activity by acetylation	10	0.45659	0.010462	0.24	0.028563
GO bp:go translational termination	104	0.1659	0.012228	0.087203	0.028566
GO cc:go presynaptic membrane	161	0.15817	0.014484	0.083147	0.028578
GO bp:go atp biosynthetic process	38	0.27291	0.012181	0.1435	0.028601
GO bp:go dna damage induced protein phosphorylation	8	0.82048	0.016815	0.43148	0.028624
GO bp:go negative regulation of dna binding transcription factor activity	149	0.16334	0.014394	0.085912	0.028645
Curated gene sets:pid mtor 4pathway	66	0.22989	0.013512	0.121	0.028731
Curated gene sets:reactome lrr flii interacting protein 1 lrrfip1 activates type i ifn production	5	0.84109	0.013629	0.4428	0.028758
GO bp:go negative regulation of protein localization to microtubule	5	0.89795	0.01455	0.47282	0.028781
GO bp:go negative regulation of axon extension	40	0.29323	0.013427	0.15448	0.028843
GO bp:go regulation of cellular amide metabolic process	368	0.09507	0.013089	0.050093	0.028864
GO cc:go postsynaptic recycling endosome	6	1.16	0.020589	0.61124	0.028876
GO bp:go regulation of proton transport	17	0.4184	0.012497	0.22069	0.028998
Curated gene sets:reactome establishment of sister chromatid cohesion	11	0.57247	0.013757	0.30196	0.029002
Curated gene sets:pid ar tf pathway	52	0.26599	0.013882	0.14042	0.0291
Curated gene sets:biocarta rab pathway	12	0.52432	0.01316	0.27681	0.02911
GO bp:go glycoprotein biosynthetic process	326	0.10757	0.013955	0.056801	0.029137
GO bp:go global genome nucleotide excision repair	25	0.34134	0.012361	0.18042	0.029261
Curated gene sets:pid ar nongenomic pathway	31	0.31805	0.012824	0.16818	0.029308
Curated gene sets:ikeda mir1 targets dn	5	0.99846	0.016179	0.52806	0.029334
GO bp:go intracellular steroid hormone receptor signaling pathway	130	0.17313	0.014257	0.091606	0.029394
Curated gene sets:kegg fc gamma r mediated phagocytosis	91	0.21574	0.01488	0.1142	0.02944
GO bp:go regulation of endodeoxyribonuclease activity	8	0.54081	0.011084	0.28637	0.02949
Curated gene sets:mitsiades response to aplidin dn	247	0.11908	0.013476	0.063067	0.02951
Curated gene sets:biocarta edg1 pathway	23	0.39904	0.013861	0.2114	0.029551
GO bp:go positive regulation of neuron death	86	0.20768	0.013927	0.11005	0.029575
GO bp:go response to anesthetic	71	0.22788	0.01389	0.12076	0.029592
Curated gene sets:biocarta tubby pathway	5	0.92103	0.014924	0.48823	0.029624
Curated gene sets:acevedo normal tissue adjacent to liver tumor dn	345	0.099135	0.013224	0.052573	0.029679
GO bp:go regulation of cell communication by electrical coupling	12	0.62079	0.015581	0.32938	0.029742
Curated gene sets:reactome er quality control compartment erqc	21	0.41398	0.013742	0.21967	0.029756
GO bp:go substantia nigra development	41	0.28684	0.013297	0.15245	0.029961
GO bp:go cerebral cortex cell migration	43	0.29118	0.013823	0.15478	0.029979
GO bp:go negative regulation of protein kinase b signaling	44	0.27362	0.013139	0.14553	0.030048
Curated gene sets:martoriati mdm4 targets neuroepithelium dn	152	0.15702	0.013974	0.08352	0.03006
Curated gene sets:reactome cell cycle	612	0.076876	0.01356	0.040905	0.030104
Curated gene sets:reactome creatine metabolism	11	0.55429	0.01332	0.2951	0.030177
GO cc:go golgi transport complex	12	0.56288	0.014127	0.29991	0.030278
Curated gene sets:reactome cellular senescence	163	0.14217	0.013099	0.075758	0.030291
GO cc:go asymmetric glutamatergic excitatory synapse	5	0.90247	0.014623	0.48113	0.030355
GO bp:go catecholamine uptake	16	0.47822	0.013858	0.25502	0.030387
GO cc:go microtubule plus end	20	0.40842	0.013231	0.21783	0.030412
Curated gene sets:reactome glycogen metabolism	27	0.39715	0.014946	0.21186	0.030434
GO bp:go regulation of myelination	34	0.34833	0.014707	0.18584	0.03045
GO bp:go regulation of neurotransmitter transport	138	0.15891	0.01348	0.084862	0.030576
GO bp:go l serine catabolic process	5	1.053	0.017063	0.56242	0.030594
Curated gene sets:gaussmann mll af4 fusion targets d dn	10	0.6379	0.014616	0.34074	0.030604
GO bp:go regulation of deoxyribonuclease activity	9	0.50149	0.010901	0.268	0.030666
GO bp:go dna damage response signal transduction by p53 class mediator	103	0.18559	0.013614	0.099247	0.030749
GO bp:go proton transmembrane transport	143	0.14525	0.012541	0.077689	0.030773
GO bp:go protein folding in endoplasmic reticulum	15	0.46213	0.012967	0.24721	0.03079
GO bp:go central nervous system projection neuron axonogenesis	25	0.43355	0.0157	0.23197	0.030819
Curated gene sets:hummerich skin cancer progression dn	98	0.1811	0.01296	0.096914	0.030845
GO cc:go distal axon	271	0.11659	0.013811	0.0624	0.030854
GO bp:go response to histamine	11	0.56527	0.013584	0.30254	0.030861
GO bp:go regulation of mitochondrial fission	23	0.39096	0.013581	0.20944	0.030981
Curated gene sets:reactome repression of wnt target genes	14	0.55739	0.01511	0.29917	0.031233
GO mf:go au rich element binding	25	0.35599	0.012892	0.19115	0.031281
Curated gene sets:boyault liver cancer subclass g1 up	112	0.18563	0.014196	0.099698	0.031317
GO bp:go regulation of nuclear transcribed mrna poly a tail shortening	14	0.51145	0.013864	0.27478	0.03136
GO bp:go amide biosynthetic process	739	0.066272	0.012801	0.035609	0.031373
Curated gene sets:biocarta s1p pathway	8	0.55764	0.011429	0.29966	0.031388
GO bp:go regulation of chromatin silencing	35	0.29148	0.012486	0.15681	0.031532
Curated gene sets:kegg gnrh signaling pathway	98	0.18549	0.013274	0.099826	0.031585
GO bp:go regulation of peroxisome proliferator activated receptor signaling pathway	12	0.49849	0.012511	0.26832	0.031604
GO mf:go magnesium ion transmembrane transporter activity	15	0.51487	0.014446	0.27719	0.031634
GO bp:go osteoclast fusion	5	0.85555	0.013863	0.4608	0.031687
GO bp:go glycoprotein metabolic process	130	0.15843	0.013047	0.085345	0.031715
Curated gene sets:reactome mitochondrial translation	94	0.17696	0.012404	0.095368	0.03177
GO bp:go negative regulation of myeloid leukocyte differentiation	46	0.30283	0.014868	0.16328	0.03183
Curated gene sets:reactome resolution of sister chromatid cohesion	123	0.17062	0.01367	0.092021	0.031868
Curated gene sets:zhang adipogenesis by bmp7	14	0.46815	0.012691	0.25262	0.031935
GO bp:go positive regulation of dendrite morphogenesis	35	0.29215	0.012515	0.15767	0.031959
Curated gene sets:pid beta catenin nuc pathway	77	0.22157	0.014063	0.11967	0.032058
Curated gene sets:reactome dopamine receptors	5	0.91049	0.014753	0.49189	0.032093
Curated gene sets:benporath nanog targets	971	0.061093	0.013441	0.033016	0.032137
GO bp:go isopentenyl diphosphate biosynthetic process	5	0.6639	0.010758	0.3589	0.032179
Curated gene sets:hahtola ctcl cutaneous	23	0.38502	0.013375	0.20816	0.032189
Curated gene sets:biocarta gpcr pathway	30	0.32225	0.012782	0.17433	0.032274
Curated gene sets:su testis	74	0.21272	0.013236	0.11513	0.032339
GO bp:go magnesium ion transport	16	0.4988	0.014454	0.2701	0.032404
GO bp:go prepulse inhibition	15	0.47932	0.013449	0.25958	0.032418
GO bp:go regulation of viral genome replication	89	0.18886	0.012882	0.10228	0.03242
GO bp:go centrosome separation	15	0.45956	0.012895	0.24903	0.032498
GO cc:go gemini of coiled bodies	10	0.55218	0.012652	0.29926	0.032518
GO bp:go grooming behavior	16	0.44145	0.012792	0.23949	0.032651
Curated gene sets:ule splicing via nova2	41	0.29912	0.013866	0.16228	0.032656
Curated gene sets:pujana brca2 pcc network	410	0.087532	0.012706	0.047501	0.032693
GO bp:go protein localization to postsynaptic membrane	42	0.27353	0.012833	0.14846	0.032712
Curated gene sets:williams esr2 targets up	28	0.33516	0.012844	0.18194	0.032735
GO bp:go ribosomal large subunit export from nucleus	9	0.65518	0.014242	0.35583	0.032798
GO bp:go response to granulocyte macrophage colony stimulating factor	9	0.59259	0.012881	0.32199	0.032866
Curated gene sets:pyeon hpv positive tumors up	88	0.19155	0.012993	0.1041	0.032887
GO mf:go histone methyltransferase activity h3 k27 specific	5	0.76404	0.01238	0.41529	0.032908
GO bp:go enucleate erythrocyte differentiation	8	0.72282	0.014814	0.39289	0.032911
GO bp:go regulation of protein maturation	62	0.23096	0.013159	0.12555	0.032922
GO bp:go placenta blood vessel development	27	0.34815	0.013102	0.18933	0.032975
GO bp:go regulation of transcription by rna polymerase i	32	0.29847	0.012226	0.16242	0.033067
GO mf:go alcohol binding	81	0.21129	0.013753	0.115	0.03309
GO bp:go cellular response to nitrogen compound	604	0.075709	0.01327	0.041212	0.033109
GO mf:go ribosomal small subunit binding	16	0.42281	0.012252	0.23026	0.033171
GO bp:go locomotion involved in locomotory behavior	11	0.60938	0.014644	0.33189	0.033183
GO bp:go glucose import	64	0.2386	0.013811	0.12996	0.033198
GO bp:go relaxation of muscle	30	0.3671	0.014561	0.19999	0.033216
Curated gene sets:kinsey targets of ewsr1 flii fusion dn	314	0.10518	0.013396	0.057344	0.033322
GO bp:go response to macrophage colony stimulating factor	12	0.60233	0.015117	0.32847	0.033355
GO bp:go branchiomotor neuron axon guidance	6	0.74358	0.013198	0.40551	0.033358
GO bp:go primitive hemopoiesis	7	0.79836	0.015306	0.43559	0.033425
GO bp:go regulation of protein k63 linked ubiquitination	10	0.4911	0.011253	0.26809	0.033495
GO bp:go regulation of synaptic vesicle clustering	9	0.64691	0.014062	0.35317	0.033504
GO bp:go regulation of kinase activity	829	0.0646	0.013183	0.035274	0.03353
Curated gene sets:reactome negative regulation of fgfr2 signaling	32	0.35936	0.014721	0.19632	0.033596
GO mf:go calcium channel regulator activity	45	0.26623	0.012928	0.14548	0.03363
Curated gene sets:kegg thyroid cancer	29	0.35103	0.01369	0.19201	0.033765
GO bp:go homeostasis of number of cells within a tissue	30	0.36582	0.01451	0.20013	0.03379
GO mf:go protein tag	11	0.57534	0.013826	0.31476	0.033791
GO bp:go retinal cone cell differentiation	11	0.62143	0.014933	0.34027	0.033911
GO bp:go cardiac atrium development	32	0.34865	0.014282	0.19099	0.033976
GO bp:go negative regulation of molecular function	1055	0.057522	0.01316	0.031525	0.034036
Curated gene sets:biocarta fmlp pathway	33	0.30066	0.012507	0.16486	0.034108
GO bp:go cellular response to steroid hormone stimulus	248	0.12256	0.013897	0.067256	0.034211
Curated gene sets:mori immature b lymphocyte dn	86	0.18104	0.01214	0.09938	0.034261
Curated gene sets:biocarta mal pathway	19	0.35594	0.011239	0.19543	0.034288
Curated gene sets:reactome circadian clock	67	0.22475	0.01331	0.12343	0.034324
GO bp:go response to corticosterone	20	0.37446	0.01213	0.20577	0.034402
Curated gene sets:biocarta erad pathway	19	0.39065	0.012335	0.21475	0.034458
GO mf:go voltage gated sodium channel activity	19	0.47568	0.01502	0.26151	0.03447
GO mf:go proton channel activity	7	0.76029	0.014576	0.41839	0.034603
Curated gene sets:reactome cell cycle checkpoints	279	0.10905	0.013104	0.060014	0.034618
GO bp:go positive regulation of protein binding	90	0.18042	0.012375	0.099391	0.034753
GO bp:go positive regulation of protein dephosphorylation	41	0.27489	0.012743	0.15153	0.034844
Curated gene sets:reactome cytochrome c mediated apoptotic response	13	0.50226	0.01312	0.27693	0.034875
Curated gene sets:ivanovska mir106b targets	87	0.18713	0.012621	0.10319	0.034891
Curated gene sets:reactome signaling by fgfr4	40	0.30735	0.014073	0.16949	0.034899
Curated gene sets:stearman lung cancer early vs late dn	56	0.23935	0.012962	0.13217	0.035082
GO bp:go response to nitrogen compound	925	0.061225	0.013164	0.033823	0.035145
Curated gene sets:rao bound by sall4 isoform b	490	0.082944	0.013134	0.045829	0.035168
GO bp:go proprioception	5	0.72385	0.011729	0.40008	0.035214
GO bp:go ovulation from ovarian follicle	9	0.54573	0.011863	0.30172	0.035254
GO cc:go invadopodium	15	0.491	0.013777	0.2716	0.035327
Curated gene sets:rodrigues ntn1 targets up	16	0.50307	0.014578	0.27835	0.035366
GO cc:go anchored component of postsynaptic membrane	5	0.99732	0.01616	0.55197	0.035402
GO bp:go regulation of histone h4 k16 acetylation	6	0.60956	0.01082	0.33738	0.03541
Curated gene sets:reactome ras activation upon ca2plus influx through nmda receptor	19	0.42893	0.013544	0.23746	0.035445
Curated gene sets:gobert core oligodendrocyte differentiation	43	0.25763	0.01223	0.14275	0.035561
Curated gene sets:bacolod resistance to alkylating agents dn	52	0.25069	0.013084	0.1389	0.035562
Curated gene sets:pid erb genomic pathway	15	0.46733	0.013113	0.25895	0.035567
Curated gene sets:honma docetaxel resistance	35	0.30602	0.013109	0.16958	0.035577
Curated gene sets:elvidge hypoxia by dmog up	129	0.15916	0.013057	0.088222	0.035618
GO bp:go regulation of transferase activity	925	0.060193	0.012942	0.033386	0.035709
GO mf:go mitogen activated protein kinase binding	25	0.34727	0.012576	0.19272	0.035782
GO bp:go type i pneumocyte differentiation	5	0.98143	0.015903	0.54468	0.035793
Curated gene sets:reactome ligand receptor interactions	8	0.56932	0.011668	0.31606	0.035833
GO mf:go high voltage gated calcium channel activity	10	0.6082	0.013935	0.33779	0.035898
GO bp:go anatomical structure maturation	159	0.15288	0.013913	0.084951	0.035972
Curated gene sets:reactome rap1 signalling	16	0.41492	0.012023	0.23062	0.036008
GO mf:go proton exporting atpase activity phosphorylative mechanism	13	0.45974	0.012009	0.25556	0.036022
Curated gene sets:biocarta nfat pathway	51	0.23719	0.01226	0.1319	0.03608
GO bp:go regulation of attachment of spindle microtubules to kinetochore	12	0.55431	0.013912	0.30841	0.036152
Curated gene sets:reactome chk1 chk2 cds1 mediated inactivation of cyclin b:cdk1 complex	13	0.55332	0.014454	0.3081	0.036266
GO bp:go attachment of spindle microtubules to kinetochore	32	0.30189	0.012367	0.16833	0.036454
Curated gene sets:reactome erythrocytes take up oxygen and release carbon dioxide	8	0.61325	0.012568	0.34197	0.036471
Curated gene sets:kamminga senescence	38	0.30288	0.013518	0.16895	0.036515
GO bp:go protein hexamerization	13	0.513	0.013401	0.28622	0.036551
Curated gene sets:engelmann cancer progenitors up	45	0.28951	0.014059	0.16157	0.036584
Curated gene sets:reactome sumo is conjugated to e1 uba2:sae1	5	0.67268	0.0109	0.37563	0.036672
GO bp:go response to alkaloid	104	0.18315	0.0135	0.10229	0.036691
GO bp:go positive regulation of viral genome replication	34	0.28257	0.011931	0.15813	0.036979
Curated gene sets:reactome macroautophagy	87	0.19191	0.012943	0.1074	0.036987
Curated gene sets:delaserna myod targets dn	57	0.25472	0.013917	0.14262	0.037055
Curated gene sets:reactome vegfr2 mediated vascular permeability	26	0.36777	0.013582	0.20595	0.037079
GO bp:go spliceosomal snrnp assembly	35	0.29874	0.012797	0.16738	0.03716
Curated gene sets:reactome global genome nucleotide excision repair gg ner	82	0.18416	0.01206	0.10324	0.037237
Curated gene sets:pid endothelin pathway	63	0.2232	0.012818	0.12518	0.037302
GO bp:go regulation of the force of heart contraction	28	0.38998	0.014945	0.21884	0.037382
GO bp:go protein deglycosylation	29	0.31064	0.012115	0.17436	0.037418
Curated gene sets:begum targets of pax3 foxo1 fusion and pax3	7	0.78192	0.014991	0.43902	0.037463
Curated gene sets:missiaglia regulated by methylation dn	113	0.15178	0.011659	0.085239	0.03749
GO bp:go cellular response to uv	78	0.19073	0.012183	0.10714	0.037528
Curated gene sets:burton adipogenesis 11	48	0.26301	0.01319	0.14774	0.037532
Curated gene sets:nakamura adipogenesis late up	95	0.19078	0.013443	0.10718	0.037552
GO bp:go regulation of neurotransmitter receptor localization to postsynaptic specialization membrane	9	0.56516	0.012285	0.31752	0.037553
GO bp:go methylation dependent chromatin silencing	21	0.34122	0.011327	0.19172	0.037567
Curated gene sets:reactome ncam signaling for neurite out growth	63	0.23188	0.013317	0.13029	0.037573
GO bp:go regulation of lamellipodium assembly	30	0.32235	0.012786	0.18118	0.037615
Curated gene sets:gryder pax3foxo1 top enhancers	439	0.090142	0.01353	0.0507	0.037716
GO bp:go gdp metabolic process	8	0.67075	0.013747	0.37736	0.037752
GO bp:go trachea morphogenesis	11	0.58901	0.014154	0.33152	0.037818
GO bp:go atrial septum development	19	0.4399	0.01389	0.24761	0.037829
GO bp:go cytoplasmic translational elongation	9	0.5392	0.011721	0.30351	0.037829
GO mf:go nf kappab binding	29	0.34587	0.013489	0.19469	0.037838
Curated gene sets:reactome transcriptional regulation by e2f6	34	0.31746	0.013404	0.17875	0.037876
Curated gene sets:reactome g1 phase	45	0.27874	0.013536	0.15695	0.037878
Curated gene sets:reactome cell cell communication	127	0.17182	0.013986	0.096815	0.037984
GO cc:go ribonucleoprotein granule	209	0.12165	0.012676	0.068602	0.038097
Curated gene sets:ren mif targets dn	5	0.99463	0.016117	0.56091	0.038104
GO bp:go acetyl coa metabolic process	9	0.55636	0.012094	0.31392	0.038181
Curated gene sets:reactome calnexin calreticulin cycle	26	0.33882	0.012513	0.19122	0.038212
Curated gene sets:vetter targets of prkca and ets1 up	16	0.44191	0.012806	0.24944	0.038239
GO bp:go embryonic cleavage	6	0.67129	0.011915	0.37893	0.038246
GO mf:go methylated histone binding	58	0.2295	0.012648	0.12962	0.038326
Curated gene sets:pid hes hey pathway	46	0.28927	0.014202	0.16347	0.038411
Curated gene sets:roylance breast cancer 16q copy number dn	24	0.53548	0.019	0.30273	0.03847
GO cc:go nuclear periphery	128	0.15699	0.01283	0.088797	0.038539
Curated gene sets:kayo calorie restriction muscle dn	83	0.17824	0.011743	0.10084	0.038574
GO bp:go triglyceride rich lipoprotein particle clearance	9	0.64001	0.013912	0.36234	0.038682
Curated gene sets:kegg erbb signaling pathway	87	0.19974	0.013472	0.11315	0.038768
GO mf:go atpase inhibitor activity	5	0.78472	0.012716	0.44457	0.038781
GO bp:go mitochondrial calcium ion transmembrane transport	25	0.34126	0.012358	0.19338	0.038818
GO bp:go regulation of nucleobase containing compound metabolic process	488	0.078964	0.012479	0.044776	0.038915
Curated gene sets:bae brca1 targets dn	30	0.35963	0.014265	0.204	0.03897
GO bp:go negative regulation of rna catabolic process	55	0.25723	0.013806	0.14597	0.039023
GO bp:go cardiac muscle cell contraction	67	0.24002	0.014214	0.13622	0.039043
GO mf:go steroid hormone receptor binding	89	0.19036	0.012985	0.1082	0.039269
Curated gene sets:pid pi3kci pathway	47	0.25775	0.012791	0.14655	0.039318
GO bp:go positive thymic t cell selection	13	0.48682	0.012717	0.27695	0.039401
Curated gene sets:charafe breast cancer luminal vs basal up	368	0.09144	0.01259	0.052035	0.039445
GO mf:go double stranded dna binding	913	0.060376	0.012901	0.034363	0.039467
Curated gene sets:reactome other interleukin signaling	288	0.10675	0.01303	0.060764	0.039485
Curated gene sets:mikkelsen es hcp with h3k27me3	37	0.30554	0.013457	0.17394	0.039502
GO cc:go anchored component of plasma membrane	56	0.25263	0.013682	0.14387	0.03955
Curated gene sets:abe vegfa targets 30min	29	0.30944	0.012068	0.17623	0.039564
Curated gene sets:ishida e2f targets	50	0.23318	0.011934	0.13285	0.039621
GO bp:go protein localization to juxtaparanode region of axon	5	0.71785	0.011632	0.40904	0.03964
Curated gene sets:chiang liver cancer subclass interferon dn	51	0.25037	0.012941	0.14269	0.03967
GO bp:go positive regulation of intracellular steroid hormone receptor signaling pathway	14	0.53522	0.014509	0.30514	0.039723
GO bp:go peptidyl asparagine modification	30	0.31868	0.01264	0.18169	0.039728
Curated gene sets:reactome negative regulation of fgfr3 signaling	28	0.36455	0.01397	0.20786	0.039739
GO mf:go ion channel binding	118	0.16854	0.013227	0.096101	0.039747
GO cc:go neuron to neuron synapse	335	0.099163	0.013038	0.056576	0.039833
Curated gene sets:nouzova tretinoin and h4 acetylation	131	0.14347	0.01186	0.08188	0.039882
GO mf:go core promoter binding	52	0.24688	0.012885	0.14091	0.03989
GO bp:go negative regulation of retinoic acid receptor signaling pathway	8	0.6092	0.012485	0.34777	0.03992
GO bp:go lung epithelium development	35	0.33333	0.014279	0.19034	0.039963
GO bp:go regulation of cytokinesis	85	0.19685	0.013124	0.11246	0.040034
GO bp:go creatine metabolic process	8	0.58159	0.01192	0.33257	0.040174
GO bp:go negative regulation of astrocyte differentiation	10	0.54296	0.012441	0.31053	0.040199
Curated gene sets:nemeth inflammatory response lps dn	30	0.32236	0.012787	0.18444	0.040258
GO bp:go formation of cytoplasmic translation initiation complex	12	0.49371	0.012391	0.28275	0.040405
GO bp:go retrograde axonal transport	15	0.41834	0.011738	0.2396	0.040414
GO bp:go calcium import into the mitochondrion	11	0.52138	0.012529	0.29883	0.040524
GO bp:go nuclear transcribed mrna poly a tail shortening	33	0.30434	0.01266	0.17445	0.040537
Curated gene sets:verrecchia response to tgfb1 c5	22	0.36764	0.01249	0.21079	0.040581
Curated gene sets:puiffe invasion inhibited by ascites dn	144	0.14621	0.012668	0.083839	0.040593
Curated gene sets:kegg alzheimers disease	156	0.13685	0.012337	0.078472	0.040597
Curated gene sets:matthews ap1 targets	16	0.45722	0.013249	0.26228	0.040652
Curated gene sets:reactome nucleotide excision repair	107	0.15565	0.011636	0.089338	0.040738
GO bp:go retrograde transport endosome to golgi	79	0.18664	0.011998	0.10721	0.040859
GO mf:go 7sk snrna binding	7	0.66524	0.012754	0.38213	0.040863
GO bp:go regulation of postsynaptic neurotransmitter receptor activity	12	0.53226	0.013359	0.30576	0.04087
Curated gene sets:kegg endometrial cancer	52	0.23728	0.012384	0.13633	0.040894
GO cc:go brisc complex	5	0.91075	0.014758	0.52328	0.040899
Curated gene sets:reactome glutamate and glutamine metabolism	13	0.48005	0.01254	0.27591	0.040952
GO bp:go nuclear transcribed mrna catabolic process deadenylation dependent decay	72	0.19172	0.011768	0.11021	0.040971
Curated gene sets:mcmurray tp53 hras cooperation response up	25	0.34586	0.012525	0.19889	0.041029
GO bp:go negative regulation of lipoprotein particle clearance	10	0.54426	0.012471	0.31316	0.041117
GO bp:go positive regulation of myeloid cell apoptotic process	8	0.58433	0.011976	0.33621	0.041117
Curated gene sets:reactome prolonged erk activation events	12	0.48765	0.012239	0.28062	0.041137
Curated gene sets:bystrykh hematopoiesis stem cell qtl trans	726	0.064908	0.012431	0.037355	0.041149
Curated gene sets:krige response to tosedostat 24hr up	707	0.065546	0.012394	0.037723	0.041154
GO cc:go axon hillock	8	0.5812	0.011912	0.33459	0.041199
GO mf:go superoxide generating nadph oxidase activity	9	0.52956	0.011511	0.30489	0.041211
GO bp:go macrophage colony stimulating factor production	5	0.95159	0.015419	0.54808	0.041272
GO bp:go positive regulation of filopodium assembly	29	0.34553	0.013475	0.19904	0.041297
Curated gene sets:gazda diamond blackfan anemia myeloid up	30	0.34616	0.01373	0.19943	0.041316
GO bp:go cellular response to drug	340	0.096644	0.012799	0.055689	0.041342
GO bp:go caveolin mediated endocytosis	9	0.62545	0.013596	0.36041	0.041347
GO bp:go negative regulation of b cell receptor signaling pathway	8	0.55306	0.011335	0.31884	0.041412
GO bp:go response to electrical stimulus	39	0.26267	0.011876	0.15147	0.041453
GO bp:go synaptic vesicle cycle	185	0.12939	0.012693	0.074619	0.041462
GO bp:go optic nerve development	12	0.52823	0.013258	0.30468	0.04149
Curated gene sets:reactome transcriptional regulation by tp53	349	0.089228	0.01197	0.051486	0.041552
GO bp:go response to inactivity	13	0.53198	0.013897	0.30704	0.041592
GO mf:go cell adhesion molecule binding	476	0.080997	0.012646	0.046751	0.041598
Curated gene sets:hu genotoxin action direct vs indirect 24hr	46	0.24676	0.012115	0.14247	0.041638
Curated gene sets:reactome other semaphorin interactions	19	0.43649	0.013782	0.2521	0.0417
Curated gene sets:biocarta sppa pathway	16	0.40856	0.011839	0.23624	0.04188
Curated gene sets:bidus metastasis dn	148	0.14317	0.012574	0.082836	0.041975
Curated gene sets:corre multiple myeloma dn	55	0.24378	0.013084	0.14105	0.041981
Curated gene sets:reactome signaling by erbb4	58	0.22597	0.012454	0.13084	0.042088
GO mf:go 3 5 dna helicase activity	15	0.46686	0.013099	0.27061	0.042252
Curated gene sets:reactome diseases of signal transduction	382	0.089444	0.012542	0.051857	0.04229
GO bp:go regulation of protein localization to cell periphery	108	0.15401	0.011567	0.089337	0.042365
GO bp:go response to muscle inactivity	10	0.63147	0.014469	0.36659	0.042494
GO bp:go regulation of lamellipodium organization	42	0.26308	0.012343	0.15279	0.042558
GO bp:go response to mineralocorticoid	31	0.29698	0.011974	0.17257	0.042639
GO bp:go anoikis	33	0.32573	0.01355	0.1893	0.042663
GO bp:go positive regulation of vascular associated smooth muscle cell apoptotic process	7	0.75899	0.014551	0.44132	0.042742
Curated gene sets:pasqualucci lymphoma by gc stage dn	161	0.14285	0.013081	0.083092	0.042803
GO mf:go transcription corepressor activity	235	0.11286	0.012462	0.065676	0.042862
Curated gene sets:zhan multiple myeloma subgroups	31	0.28327	0.011421	0.16496	0.042977
Curated gene sets:wang hcp prostate cancer	106	0.16314	0.012139	0.095011	0.042995
GO bp:go positive regulation of sodium ion transmembrane transporter activity	16	0.42617	0.01235	0.24822	0.043008
GO bp:go membrane disassembly	16	0.4474	0.012965	0.26065	0.043046
GO cc:go proteasome core complex alpha subunit complex	10	0.57532	0.013182	0.33539	0.043145
Curated gene sets:iwanaga e2f1 targets induced by serum	24	0.35393	0.012559	0.20645	0.04324
Curated gene sets:terao aox4 targets skin dn	24	0.35348	0.012543	0.20619	0.043243
Curated gene sets:grabarczyk bcl11b targets up	72	0.18415	0.011303	0.1076	0.043514
Curated gene sets:benporath oct4 targets	284	0.10101	0.012245	0.059097	0.043708
GO cc:go zona pellucida receptor complex	7	0.5697	0.010922	0.3333	0.043709
GO bp:go positive regulation of epithelial cell proliferation involved in lung morphogenesis	5	0.89507	0.014504	0.52377	0.043745
Curated gene sets:chiang liver cancer subclass polysomy7 dn	25	0.38609	0.013982	0.226	0.043794
GO bp:go dopamine biosynthetic process	12	0.55134	0.013838	0.32288	0.043868
Curated gene sets:stark prefrontal cortex 22q11 deletion dn	487	0.077267	0.012199	0.045287	0.043997
Curated gene sets:johnstone parvb targets 3 dn	820	0.05887	0.011952	0.034508	0.044017
GO bp:go myelin assembly	19	0.37202	0.011747	0.21817	0.04409
Curated gene sets:biocarta prc2 pathway	14	0.4598	0.012464	0.26969	0.044115
GO cc:go node of ranvier	15	0.50421	0.014147	0.29603	0.044273
Curated gene sets:li wilms tumor vs fetal kidney 1 dn	162	0.12796	0.011754	0.075151	0.044316
Curated gene sets:biocarta actiny pathway	12	0.54413	0.013657	0.31958	0.04433
GO bp:go wnt signaling pathway involved in heart development	10	0.54837	0.012565	0.32219	0.044384
GO bp:go protein demannosylation	20	0.38368	0.012429	0.22563	0.044532
Curated gene sets:biocarta sumo pathway	6	0.6082	0.010796	0.35786	0.044614
GO bp:go positive regulation of translational initiation	26	0.34914	0.012894	0.20548	0.044661
GO bp:go regulation of muscle adaptation	80	0.1973	0.012763	0.11614	0.044686
Curated gene sets:kim wt1 targets dn	448	0.079434	0.012041	0.046778	0.044752
GO bp:go positive regulation of binding	176	0.12354	0.011823	0.072828	0.044924
Curated gene sets:pid kit pathway	51	0.25569	0.013216	0.15085	0.045042
GO bp:go regulation of osteoclast differentiation	62	0.22897	0.013045	0.13514	0.04511
GO mf:go pre mrna 5 splice site binding	2	1.9816	0.020309	1.17	0.045181
GO bp:go response to morphine	32	0.29076	0.011911	0.17174	0.045232
GO bp:go cobalt ion transport	6	0.61923	0.010991	0.36581	0.045259
Curated gene sets:pece mammary stem cell up	127	0.14175	0.011539	0.083748	0.045279
GO mf:go aspartic type peptidase activity	21	0.34776	0.011544	0.20548	0.045289
GO bp:go negative regulation of lipid kinase activity	4	0.74135	0.010745	0.43808	0.045308
GO bp:go endocardium development	11	0.62736	0.015076	0.37093	0.045398
GO bp:go regulation of protein targeting	79	0.17624	0.011329	0.10422	0.045433
GO bp:go replicative cell aging	6	0.63885	0.01134	0.37787	0.045461
Curated gene sets:kegg melanoma	70	0.21021	0.012723	0.12436	0.045488
GO bp:go canonical wnt signaling pathway involved in heart development	5	0.72022	0.01167	0.42615	0.045517
GO mf:go sequence specific double stranded dna binding	825	0.061897	0.012603	0.036652	0.04564
GO bp:go transcription by rna polymerase i	61	0.19986	0.011295	0.11836	0.045663
GO cc:go rdna heterochromatin	4	0.63147	0.0091522	0.37406	0.045703
GO bp:go neuron fate commitment	63	0.22884	0.013142	0.13558	0.045726
GO bp:go positive regulation of histone methylation	37	0.2607	0.011482	0.15446	0.045733
GO bp:go histone h4 acetylation	66	0.20708	0.012172	0.12273	0.045781
GO bp:go regulation of protein glycosylation	14	0.4226	0.011456	0.25048	0.045794
GO bp:go regulation of transport	1742	0.042616	0.012287	0.025264	0.045829
GO mf:go patched binding	7	0.60595	0.011617	0.35947	0.045939
GO bp:go positive regulation of calcineurin mediated signaling	17	0.40193	0.012005	0.23847	0.045959
GO bp:go dendrite development	214	0.11909	0.012555	0.070697	0.046052
Curated gene sets:reactome neurotransmitter receptors and postsynaptic signal transmission	198	0.12183	0.01236	0.072374	0.046164
Curated gene sets:villanueva liver cancer krt19 up	178	0.12157	0.0117	0.072236	0.046197
GO bp:go response to dsrna	52	0.2485	0.012969	0.14772	0.046275
GO bp:go positive regulation of ire1 mediated unfolded protein response	7	0.71275	0.013665	0.42402	0.046396
Curated gene sets:reactome l1cam interactions	118	0.16266	0.012766	0.096778	0.046414
Curated gene sets:ferrando hox11 neighbors	23	0.31172	0.010828	0.18547	0.04642
Curated gene sets:reactome lysine catabolism	12	0.41145	0.010327	0.24498	0.046533
GO bp:go lysine catabolic process	12	0.41145	0.010327	0.24498	0.046533
Curated gene sets:rodrigues ntn1 targets dn	155	0.1393	0.012518	0.082968	0.046589
GO bp:go negative regulation of lipid metabolic process	65	0.21483	0.012531	0.12797	0.046604
GO bp:go viral translation	14	0.45767	0.012406	0.27264	0.046619
GO bp:go regulation of calcium ion dependent exocytosis	108	0.16328	0.012263	0.097296	0.04667
GO bp:go regulation of peptidyl serine dephosphorylation	5	0.77996	0.012638	0.46494	0.046727
Curated gene sets:alcala apoptosis	85	0.18559	0.012373	0.11066	0.046766
Curated gene sets:pid ephrinb rev pathway	31	0.34021	0.013717	0.2029	0.04681
GO bp:go nucleotide excision repair dna duplex unwinding	21	0.3431	0.011389	0.20463	0.046813
GO cc:go proton transporting atp synthase complex catalytic core f 1	5	0.6752	0.010941	0.40322	0.047024
GO bp:go endonucleolytic cleavage involved in rrna processing	11	0.40378	0.009703	0.24117	0.047052
GO bp:go intestinal epithelial structure maintenance	6	0.75786	0.013452	0.45272	0.047074
GO cc:go smn sm protein complex	15	0.44383	0.012453	0.26524	0.047142
GO bp:go negative regulation of cilium assembly	11	0.54351	0.013061	0.32488	0.047178
GO cc:go voltage gated sodium channel complex	14	0.50295	0.013634	0.30065	0.047185
Curated gene sets:wang prostate cancer androgen independent	63	0.22081	0.012681	0.13202	0.047214
Curated gene sets:reactome golgi cisternae pericentriolar stack reorganization	14	0.4679	0.012684	0.27982	0.047255
GO cc:go chromosome	998	0.053458	0.011914	0.03197	0.04726
GO bp:go forebrain neuron development	29	0.34709	0.013536	0.20759	0.047274
GO mf:go dopamine receptor binding	16	0.41169	0.01193	0.24633	0.047339
GO mf:go protein glutamine gamma glutamyltransferase activity	9	0.61107	0.013283	0.3657	0.047375
Curated gene sets:odonnell tfrc targets dn	125	0.14684	0.01186	0.087921	0.04745
Curated gene sets:reactome signaling by notch	212	0.1151	0.012078	0.068948	0.047534
GO mf:go carbon nitrogen ligase activity with glutamine as amido n donor	10	0.49801	0.011411	0.29835	0.047548
GO bp:go low density lipoprotein receptor particle metabolic process	23	0.38125	0.013244	0.22847	0.047597
GO bp:go regulation of inositol 1 4 5 trisphosphate sensitive calcium release channel activity	5	0.94235	0.01527	0.56496	0.047666
GO bp:go regulation of pinocytosis	11	0.39442	0.0094781	0.23659	0.047757
GO bp:go regulation of receptor binding	22	0.34307	0.011656	0.20581	0.047771
GO mf:go 14 3 3 protein binding	28	0.33802	0.012954	0.20283	0.047816
Curated gene sets:toyota targets of mir34b and mir34c	423	0.079352	0.011696	0.047622	0.047839
Curated gene sets:shaffer irf4 targets in activated b lymphocyte	77	0.19493	0.012372	0.11701	0.047872
GO bp:go positive regulation of cytokinesis	36	0.28776	0.012501	0.17279	0.047933
Curated gene sets:reactome activation of bh3 only proteins	30	0.31087	0.01233	0.18669	0.047953
GO bp:go positive regulation of t cell proliferation	89	0.18545	0.01265	0.11138	0.047963
GO bp:go negative regulation of dendrite development	24	0.36516	0.012957	0.21942	0.04805
Curated gene sets:climent breast cancer copy number up	23	0.34729	0.012064	0.20886	0.048185
GO bp:go regulation of long term synaptic depression	14	0.52833	0.014322	0.31783	0.048238
GO bp:go escrt complex disassembly	10	0.64816	0.014851	0.39017	0.048344
Curated gene sets:reactome ephb mediated forward signaling	42	0.29196	0.013698	0.17583	0.048422
GO bp:go positive regulation of mrna catabolic process	46	0.23335	0.011457	0.14057	0.048462
GO bp:go renal vesicle formation	8	0.66407	0.01361	0.40021	0.048536
GO bp:go astrocyte activation	20	0.37072	0.012009	0.22344	0.048554
Curated gene sets:burton adipogenesis 12	30	0.31922	0.012662	0.19246	0.048602
GO bp:go lipophagy	6	0.73794	0.013098	0.44493	0.048614
Curated gene sets:pid il8 cxcr1 pathway	27	0.32076	0.012071	0.19341	0.04862
GO bp:go regulation of transcription involved in g1 s transition of mitotic cell cycle	27	0.30065	0.011314	0.1813	0.048643
GO mf:go voltage gated cation channel activity	136	0.15373	0.012947	0.092745	0.04871
Curated gene sets:biocarta il2 pathway	22	0.35082	0.011919	0.21202	0.049009
GO bp:go neurotransmitter transport	262	0.10358	0.012067	0.062615	0.049056
GO bp:go positive regulation of establishment of protein localization to telomere	10	0.43576	0.0099844	0.26354	0.049124
GO bp:go rna stabilization	46	0.26463	0.012992	0.16008	0.049164
GO mf:go dna translocase activity	5	0.75535	0.01224	0.45715	0.049247
GO bp:go positive regulation of receptor catabolic process	5	0.78703	0.012753	0.47643	0.049286
GO bp:go thalamus development	14	0.4734	0.012833	0.28666	0.049338
GO bp:go positive regulation of cellular response to insulin stimulus	23	0.3092	0.010741	0.18724	0.049346
Curated gene sets:reactome signaling by notch3	48	0.25563	0.01282	0.15483	0.049378
GO bp:go adult locomotory behavior	76	0.19411	0.01224	0.11759	0.049408
GO bp:go purine nucleoside monophosphate metabolic process	22	0.31119	0.010572	0.18855	0.04944
GO bp:go cell cell signaling	1575	0.043948	0.012106	0.026641	0.04952
Curated gene sets:lein astrocyte markers	41	0.23814	0.011039	0.14441	0.049584
GO bp:go polyol biosynthetic process	75	0.18287	0.011455	0.1109	0.049591
Curated gene sets:hollern adenomyoepithelial breast tumor	16	0.39094	0.011329	0.23715	0.049636
Curated gene sets:reactome pyrimidine salvage	11	0.45267	0.010878	0.2747	0.049699
GO bp:go cellular ketone metabolic process	188	0.11638	0.011508	0.07063	0.049715
GO bp:go negative regulation of binding	160	0.13159	0.012012	0.079882	0.049763
GO bp:go positive regulation of dendritic spine morphogenesis	18	0.40496	0.012446	0.24585	0.049768
GO mf:go hormone receptor binding	178	0.12107	0.011652	0.073504	0.049769
GO bp:go intra golgi vesicle mediated transport	31	0.30263	0.012202	0.18381	0.049846
GO bp:go modulation of signal transduction in other organism	5	0.87494	0.014177	0.53142	0.049848
Curated gene sets:dirmeier lmp1 response late dn	26	0.27682	0.010223	0.16815	0.049859
GO mf:go d1 dopamine receptor binding	9	0.56451	0.012271	0.34296	0.049892
GO bp:go regulation of response to wounding	150	0.13928	0.012314	0.084646	0.04995
Curated gene sets:reactome regulation of tp53 activity through association with co factors	14	0.42585	0.011544	0.25886	0.049986
Curated gene sets:reactome p38mapk events	13	0.44391	0.011596	0.26985	0.049995
Curated gene sets:gryder pax3foxo1 enhancers in tads	998	0.056125	0.012509	0.034126	0.050033
GO cc:go ribosome	216	0.10412	0.011027	0.063337	0.05011
Curated gene sets:riz erythroid differentiation ccne1	39	0.26192	0.011842	0.15939	0.050174
Curated gene sets:biocarta ck1 pathway	14	0.42096	0.011411	0.25622	0.050204
GO cc:go 90s preribosome	26	0.26297	0.0097116	0.16008	0.050229
GO bp:go limbic system development	106	0.17029	0.012671	0.10368	0.050257
GO mf:go mismatch repair complex binding	10	0.50911	0.011665	0.31001	0.050282
Curated gene sets:reactome pervasive developmental disorders	13	0.42848	0.011193	0.26097	0.050314
Curated gene sets:reactome generic transcription pathway	1164	0.050618	0.012128	0.030833	0.050335
GO bp:go g0 to g1 transition	44	0.24811	0.011914	0.15114	0.050343
[truncated: 14,395 more rows]

## Sheet: Supplementary Table 9
Supplementary Table 9
[truncated: 684 more rows]

## Sheet: Supplementary Table 10
Supplementary Table 10
[truncated: 41 more rows]

[truncated: 17 more sheets: Supplementary Table 11, Supplementary Table 12, Supplementary Table 13, Supplementary Table 14, Supplementary Table 15, Supplementary Table 16, Supplementary Table 17, Supplementary Table 18, Supplementary Table 19, Supplementary Table 20, Supplementary Table 2l, Supplementary Table 22, Supplementary Table 23, Supplementary Table 24, Supplementary Table 25, Supplementary Table 26, Supplementary Table 27]
